# Supplementary material for: Phylogenetic Relatedness Does not Predict Patterns of Parallel Transcriptome Adaptation in Drosophila
Source: Genome Biol Evol. 2025 Aug 19;17(9):evaf161. doi: 10.1093/gbe/evaf161 (PMC12448186; doi:10.1093/gbe/evaf161)
Supplement: evaf161_Supplementary_Data [file evaf161_supplementary_data.zip]

Archive with 4 entries (4 files):
- Figure Legends.docx
- Figure S1.key
- GO_results.xlsx
- Supplementary_Tables_Cridland_Aug_2025.xlsx
