# Supplementary material for: Phylogenetic Relatedness Does not Predict Patterns of Parallel Transcriptome Adaptation in Drosophila
Source: Genome Biol Evol. 2025 Aug 19;17(9):evaf161. doi: 10.1093/gbe/evaf161 (PMC12448186; doi:10.1093/gbe/evaf161)
Supplement: evaf161_Supplementary_Data [file evaf161_supplementary_data.zip › GO_results.xlsx]

## Sheet: D melanogaster AG; GO Process
GO Term	Description	P-value	FDR q-value	Enrichment	N	B	n	b	Genes
GO:0032504	multicellular organism reproduction	3.3e-20	2.23e-16	3.53	6209	182	599	62	[Sfp24F - seminal fluid protein 24f, CG34033 - cg34033 gene product from transcript cg34033-ra, Acp26Ab - accessory gland-specific peptide 26ab, Acp26Aa - accessory gland-specific peptide 26aa, Acp24A4 - cg31779 gene product from transcript cg31779-rc, S-Lap7 - sperm-leucylaminopeptidase 7, Sfp23F - seminal fluid protein 23f, Mst57Db - male-specific rna 57db, Ccp84Ad - cg2341 gene product from tr…
GO:0000003	reproduction	6.27e-20	2.11e-16	3.49	6209	184	599	62	[Sfp24F - seminal fluid protein 24f, CG34033 - cg34033 gene product from transcript cg34033-ra, Acp26Ab - accessory gland-specific peptide 26ab, Acp26Aa - accessory gland-specific peptide 26aa, Acp24A4 - cg31779 gene product from transcript cg31779-rc, S-Lap7 - sperm-leucylaminopeptidase 7, Sfp23F - seminal fluid protein 23f, Mst57Db - male-specific rna 57db, Ccp84Ad - cg2341 gene product from tr…
GO:0018401	peptidyl-proline hydroxylation to 4-hydroxy-L-proline	2.6e-05	0.0583	4.91	6209	19	599	9	[PH4alphaNE2 - prolyl-4-hydroxylase-alpha ne2, CG18233 - cg18233 gene product from transcript cg18233-rb, CG15864 - cg15864 gene product from transcript cg15864-rb, CG18231 - cg18231 gene product from transcript cg18231-rb, CG34041 - cg34041 gene product from transcript cg34041-rf, CG31016 - cg31016 gene product from transcript cg31016-rb, CG31524 - cg31524 gene product from transcript cg31524-rb…
GO:0019511	peptidyl-proline hydroxylation	2.6e-05	0.0438	4.91	6209	19	599	9	[PH4alphaNE2 - prolyl-4-hydroxylase-alpha ne2, CG18233 - cg18233 gene product from transcript cg18233-rb, CG15864 - cg15864 gene product from transcript cg15864-rb, CG18231 - cg18231 gene product from transcript cg18231-rb, CG34041 - cg34041 gene product from transcript cg34041-rf, CG31016 - cg31016 gene product from transcript cg31016-rb, CG31524 - cg31524 gene product from transcript cg31524-rb…
GO:0019471	4-hydroxyproline metabolic process	2.6e-05	0.035	4.91	6209	19	599	9	[PH4alphaNE2 - prolyl-4-hydroxylase-alpha ne2, CG18233 - cg18233 gene product from transcript cg18233-rb, CG15864 - cg15864 gene product from transcript cg15864-rb, CG18231 - cg18231 gene product from transcript cg18231-rb, CG34041 - cg34041 gene product from transcript cg34041-rf, CG31016 - cg31016 gene product from transcript cg31016-rb, CG31524 - cg31524 gene product from transcript cg31524-rb…
GO:0044703	multi-organism reproductive process	4.32e-05	0.0485	4.66	6209	20	599	9	[pain - painless, tim - timeless, Gld - glucose dehydrogenase, Acp26Aa - accessory gland-specific peptide 26aa, Acp29AB - accessory gland-specific peptide 29ab, Acp36DE - accessory gland peptide 36de, Nep2 - neprilysin 2, Abd-B - abdominal b, Acp53Ea - accessory gland-specific peptide 53ea]
GO:0018126	protein hydroxylation	0.000107	0.103	4.24	6209	22	599	9	[PH4alphaNE2 - prolyl-4-hydroxylase-alpha ne2, CG18233 - cg18233 gene product from transcript cg18233-rb, CG15864 - cg15864 gene product from transcript cg15864-rb, CG18231 - cg18231 gene product from transcript cg18231-rb, CG34041 - cg34041 gene product from transcript cg34041-rf, CG31016 - cg31016 gene product from transcript cg31016-rb, CG31524 - cg31524 gene product from transcript cg31524-rb…
GO:0032501	multicellular organismal process	0.000176	0.149	1.36	6209	876	599	115	[Sfp24F - seminal fluid protein 24f, CG34033 - cg34033 gene product from transcript cg34033-ra, Acp26Ab - accessory gland-specific peptide 26ab, Acp26Aa - accessory gland-specific peptide 26aa, CG4329 - cg4329 gene product from transcript cg4329-rb, Hmgcr - hmg coenzyme a reductase, CanB2 - calcineurin b2, Nhe2 - na[+]/h[+] hydrogen exchanger 2, CG7781 - cg7781 gene product from transcript cg7781…
GO:0044706	multi-multicellular organism process	0.000242	0.181	4.84	6209	15	599	7	[Gld - glucose dehydrogenase, Acp26Aa - accessory gland-specific peptide 26aa, Acp29AB - accessory gland-specific peptide 29ab, Acp36DE - accessory gland peptide 36de, Nep2 - neprilysin 2, Abd-B - abdominal b, Acp53Ea - accessory gland-specific peptide 53ea]
GO:0046692	sperm competition	0.000242	0.163	4.84	6209	15	599	7	[Gld - glucose dehydrogenase, Acp26Aa - accessory gland-specific peptide 26aa, Acp29AB - accessory gland-specific peptide 29ab, Acp36DE - accessory gland peptide 36de, Nep2 - neprilysin 2, Abd-B - abdominal b, Acp53Ea - accessory gland-specific peptide 53ea]
GO:0018208	peptidyl-proline modification	0.000296	0.181	3.26	6209	35	599	11	[PH4alphaNE2 - prolyl-4-hydroxylase-alpha ne2, CG30350 - cg30350 gene product from transcript cg30350-ra, CG18233 - cg18233 gene product from transcript cg18233-rb, CG15864 - cg15864 gene product from transcript cg15864-rb, CG18231 - cg18231 gene product from transcript cg18231-rb, CG34041 - cg34041 gene product from transcript cg34041-rf, CG3492 - cg3492 gene product from transcript cg3492-ra, C…
GO:0006575	cellular modified amino acid metabolic process	0.000654	0.367	2.59	6209	56	599	14	[CG30022 - cg30022 gene product from transcript cg30022-rb, GstE5 - glutathione s transferase e5, GstE6 - glutathione s transferase e6, GstS1 - glutathione s transferase s1, CG15864 - cg15864 gene product from transcript cg15864-rb, pug - pugilist, CG31524 - cg31524 gene product from transcript cg31524-rb, CG15539 - cg15539 gene product from transcript cg15539-ra, CG32201 - cg32201 gene product f…

## Sheet: D simulans AG; GO Process
GO Term	Description	P-value	FDR q-value	Enrichment	N	B	n	b	Genes
GO:0065007	biological regulation	3.75e-16	2.64e-12	1.33	6745	2808	756	419	[htt - huntingtin, mys - myospheroid, hep - hemipterous, Ssdp - sequence-specific single-stranded dna-binding protein, Prx6005 - peroxiredoxin 6005, th - thread, lilli - lilliputian, CG18764 - cg18764 gene product from transcript cg18764-ra, svr - silver, kuz - kuzbanian, Pkc98E - protein c kinase 98e, Jra - jun-related antigen, su(s) - suppressor of sable, gem - gemini, Mad - mothers against dpp…
GO:0032501	multicellular organismal process	3.91e-15	1.38e-11	1.67	6745	1030	756	193	[Shc - shc-adaptor protein, mys - myospheroid, CG31676 - cg31676 gene product from transcript cg31676-ra, vsg - visgun, hep - hemipterous, Ssdp - sequence-specific single-stranded dna-binding protein, CG9336 - cg9336 gene product from transcript cg9336-rb, Obp56e - odorant-binding protein 56e, lilli - lilliputian, Ca-P60A - calcium atpase at 60a, CG17242 - cg17242 gene product from transcript cg1…
GO:0050789	regulation of biological process	3.47e-13	8.15e-10	1.32	6745	2544	756	377	[htt - huntingtin, Shc - shc-adaptor protein, mys - myospheroid, CG10157 - cg10157 gene product from transcript cg10157-ra, CG31676 - cg31676 gene product from transcript cg31676-ra, CG3198 - cg3198 gene product from transcript cg3198-ra, vsg - visgun, hep - hemipterous, Su(var)205 - suppressor of variegation 205, Ssdp - sequence-specific single-stranded dna-binding protein, CG6891 - cg6891 gene …
GO:0032502	developmental process	9.02e-13	1.59e-09	1.52	6745	1318	756	224	[Shc - shc-adaptor protein, mys - myospheroid, hep - hemipterous, th - thread, lilli - lilliputian, Ca-P60A - calcium atpase at 60a, Pvr - pdgf- and vegf-receptor related, Past1 - putative achaete scute target 1, Chd1 - chromodomain-helicase-dna-binding protein 1, slik - sterile20-like kinase, Hmgcr - hmg coenzyme a reductase, CG43897 - cg43897 gene product from transcript cg43897-rl, Nhe2 - na[+…
GO:0051239	regulation of multicellular organismal process	1.41e-12	1.98e-09	1.93	6745	503	756	109	[mys - myospheroid, Shc - shc-adaptor protein, hep - hemipterous, th - thread, Pvr - pdgf- and vegf-receptor related, sax - saxophone, Dap160 - dynamin associated protein 160, kuz - kuzbanian, Itp-r83A - inositol 1,4,5,-tris-phosphate receptor, mask - multiple ankyrin repeats single kh domain, mbc - myoblast city, Jra - jun-related antigen, Mad - mothers against dpp, mgl - megalin, enc - encore, …
GO:0050794	regulation of cellular process	1.64e-12	1.92e-09	1.33	6745	2347	756	351	[htt - huntingtin, Shc - shc-adaptor protein, mys - myospheroid, CG31676 - cg31676 gene product from transcript cg31676-ra, vsg - visgun, hep - hemipterous, Su(var)205 - suppressor of variegation 205, Ssdp - sequence-specific single-stranded dna-binding protein, CG6891 - cg6891 gene product from transcript cg6891-ra, Prx6005 - peroxiredoxin 6005, ko - knockout, CG9336 - cg9336 gene product from t…
GO:0048856	anatomical structure development	1.05e-10	1.06e-07	1.61	6745	866	756	156	[mys - myospheroid, hep - hemipterous, th - thread, Ca-P60A - calcium atpase at 60a, Pvr - pdgf- and vegf-receptor related, Past1 - putative achaete scute target 1, Cpr49Ah - cuticular protein 49ah, Chd1 - chromodomain-helicase-dna-binding protein 1, Hmgcr - hmg coenzyme a reductase, sax - saxophone, CG43897 - cg43897 gene product from transcript cg43897-rl, Lac - lachesin, Dlc90F - dynein light …
GO:0048518	positive regulation of biological process	2.18e-10	1.91e-07	1.49	6745	1195	756	199	[htt - huntingtin, Shc - shc-adaptor protein, mys - myospheroid, CG10157 - cg10157 gene product from transcript cg10157-ra, CG31676 - cg31676 gene product from transcript cg31676-ra, CG3198 - cg3198 gene product from transcript cg3198-ra, Su(var)205 - suppressor of variegation 205, hep - hemipterous, Ssdp - sequence-specific single-stranded dna-binding protein, CG9336 - cg9336 gene product from t…
GO:0009653	anatomical structure morphogenesis	5.24e-10	4.09e-07	1.77	6745	544	756	108	[mys - myospheroid, Shc - shc-adaptor protein, hep - hemipterous, px - plexus, th - thread, Pvr - pdgf- and vegf-receptor related, Past1 - putative achaete scute target 1, Chd1 - chromodomain-helicase-dna-binding protein 1, slik - sterile20-like kinase, sax - saxophone, Nhe2 - na[+]/h[+] hydrogen exchanger 2, svr - silver, Lac - lachesin, kuz - kuzbanian, CG13366 - cg13366 gene product from trans…
GO:0007389	pattern specification process	9.66e-10	6.79e-07	2.14	6745	271	756	65	[Shc - shc-adaptor protein, Dys - dystrophin, csw - corkscrew, AnnIX - annexin ix, hep - hemipterous, Ssdp - sequence-specific single-stranded dna-binding protein, krimp - krimper, Pka-C1 - camp-dependent protein kinase 1, lilli - lilliputian, CG8369 - cg8369 gene product from transcript cg8369-rc, Past1 - putative achaete scute target 1, Gug - grunge, sax - saxophone, Axn - axin, abd-A - abdomin…
GO:0006928	movement of cell or subcellular component	1.24e-09	7.92e-07	1.95	6745	366	756	80	[mys - myospheroid, Shc - shc-adaptor protein, htt - huntingtin, p130CAS - cg1212 gene product from transcript cg1212-rd, mim - missing-in-metastasis, csw - corkscrew, hep - hemipterous, ko - knockout, th - thread, nej - nejire, Pvr - pdgf- and vegf-receptor related, twf - twinfilin, Csk - c-terminal src kinase, CG11864 - cg11864 gene product from transcript cg11864-ra, Hmgcr - hmg coenzyme a red…
GO:0048522	positive regulation of cellular process	1.57e-09	9.19e-07	1.49	6745	1076	756	180	[htt - huntingtin, Shc - shc-adaptor protein, mys - myospheroid, CG31676 - cg31676 gene product from transcript cg31676-ra, Su(var)205 - suppressor of variegation 205, hep - hemipterous, Caps - calcium activated protein for secretion, Ssdp - sequence-specific single-stranded dna-binding protein, CG9336 - cg9336 gene product from transcript cg9336-rb, th - thread, lilli - lilliputian, Pvr - pdgf- …
GO:2000026	regulation of multicellular organismal development	1.78e-09	9.61e-07	1.91	6745	388	756	83	[mys - myospheroid, Shc - shc-adaptor protein, csw - corkscrew, hep - hemipterous, th - thread, Pka-C1 - camp-dependent protein kinase 1, Csk - c-terminal src kinase, Pvr - pdgf- and vegf-receptor related, twf - twinfilin, sax - saxophone, abd-A - abdominal a, Dap160 - dynamin associated protein 160, gig - gigas, babo - baboon, bif - bifocal, fz - frizzled, kuz - kuzbanian, mask - multiple ankyri…
GO:0065008	regulation of biological quality	2.26e-09	1.14e-06	1.59	6745	791	756	141	[mys - myospheroid, Su(var)205 - suppressor of variegation 205, hep - hemipterous, Caps - calcium activated protein for secretion, Prx6005 - peroxiredoxin 6005, CG6891 - cg6891 gene product from transcript cg6891-ra, Ca-P60A - calcium atpase at 60a, CG8177 - cg8177 gene product from transcript cg8177-rh, Pvr - pdgf- and vegf-receptor related, Indy - i'm not dead yet, Plc21C - phospholipase c at 2…
GO:0050793	regulation of developmental process	3.66e-09	1.71e-06	1.76	6745	507	756	100	[mys - myospheroid, Shc - shc-adaptor protein, hep - hemipterous, th - thread, Pvr - pdgf- and vegf-receptor related, sax - saxophone, Dap160 - dynamin associated protein 160, kuz - kuzbanian, mask - multiple ankyrin repeats single kh domain, mbc - myoblast city, Mad - mothers against dpp, mgl - megalin, enc - encore, Sin3A - cg8815 gene product from transcript cg8815-rc, lva - lava lamp, plexB -…
GO:0048583	regulation of response to stimulus	5.92e-09	2.6e-06	1.61	6745	715	756	129	[Shc - shc-adaptor protein, CG10157 - cg10157 gene product from transcript cg10157-ra, hep - hemipterous, Ssdp - sequence-specific single-stranded dna-binding protein, th - thread, Pvr - pdgf- and vegf-receptor related, Hmgcr - hmg coenzyme a reductase, sax - saxophone, Dap160 - dynamin associated protein 160, dnc - dunce, kuz - kuzbanian, mask - multiple ankyrin repeats single kh domain, mbc - m…
GO:0040011	locomotion	9.76e-09	4.04e-06	2.11	6745	249	756	59	[mys - myospheroid, Shc - shc-adaptor protein, p130CAS - cg1212 gene product from transcript cg1212-rd, mim - missing-in-metastasis, csw - corkscrew, hep - hemipterous, th - thread, nej - nejire, Pvr - pdgf- and vegf-receptor related, twf - twinfilin, Csk - c-terminal src kinase, CG11864 - cg11864 gene product from transcript cg11864-ra, Hmgcr - hmg coenzyme a reductase, Fpps - farnesyl pyrophosp…
GO:0022414	reproductive process	1.07e-08	4.2e-06	1.61	6745	700	756	126	[mys - myospheroid, Shc - shc-adaptor protein, hep - hemipterous, th - thread, Ca-P60A - calcium atpase at 60a, Pvr - pdgf- and vegf-receptor related, Past1 - putative achaete scute target 1, Chd1 - chromodomain-helicase-dna-binding protein 1, Hmgcr - hmg coenzyme a reductase, sax - saxophone, MESR4 - misexpression suppressor of ras 4, Dlc90F - dynein light chain 90f, dnc - dunce, kuz - kuzbanian…
GO:0009886	post-embryonic animal morphogenesis	7.9e-08	2.93e-05	2.06	6745	238	756	55	[mys - myospheroid, Dys - dystrophin, crol - crooked legs, hep - hemipterous, px - plexus, th - thread, Pka-C1 - camp-dependent protein kinase 1, Pvr - pdgf- and vegf-receptor related, Past1 - putative achaete scute target 1, Chd1 - chromodomain-helicase-dna-binding protein 1, Gug - grunge, sax - saxophone, Axn - axin, svr - silver, babo - baboon, msk - moleskin, GEFmeso - guanine nucleotide exch…
GO:0048523	negative regulation of cellular process	9.05e-08	3.18e-05	1.5	6745	843	756	142	[mys - myospheroid, Su(var)205 - suppressor of variegation 205, th - thread, Pvr - pdgf- and vegf-receptor related, Patronin - cg33130 gene product from transcript cg33130-rn, Dap160 - dynamin associated protein 160, svr - silver, CG7546 - cg7546 gene product from transcript cg7546-rh, dnc - dunce, mask - multiple ankyrin repeats single kh domain, Itp-r83A - inositol 1,4,5,-tris-phosphate recepto…
GO:0003002	regionalization	9.59e-08	3.21e-05	2.22	6745	185	756	46	[Shc - shc-adaptor protein, Dys - dystrophin, AnnIX - annexin ix, hep - hemipterous, Pka-C1 - camp-dependent protein kinase 1, lilli - lilliputian, vvl - ventral veins lacking, CG8369 - cg8369 gene product from transcript cg8369-rc, pan - pangolin, CrebA - cyclic-amp response element binding protein a, AGO2 - argonaute 2, Past1 - putative achaete scute target 1, tws - twins, dpp - decapentaplegic…
GO:0048519	negative regulation of biological process	1.09e-07	3.49e-05	1.45	6745	989	756	161	[mys - myospheroid, Su(var)205 - suppressor of variegation 205, th - thread, Pvr - pdgf- and vegf-receptor related, sax - saxophone, Patronin - cg33130 gene product from transcript cg33130-rn, Dap160 - dynamin associated protein 160, svr - silver, CG7546 - cg7546 gene product from transcript cg7546-rh, dnc - dunce, mask - multiple ankyrin repeats single kh domain, Itp-r83A - inositol 1,4,5,-tris-…
GO:0023051	regulation of signaling	1.72e-07	5.25e-05	1.58	6745	645	756	114	[Shc - shc-adaptor protein, CG31676 - cg31676 gene product from transcript cg31676-ra, hep - hemipterous, Ssdp - sequence-specific single-stranded dna-binding protein, CG9336 - cg9336 gene product from transcript cg9336-rb, th - thread, Pvr - pdgf- and vegf-receptor related, Hmgcr - hmg coenzyme a reductase, Plc21C - phospholipase c at 21c, Dap160 - dynamin associated protein 160, dnc - dunce, ku…
GO:0010646	regulation of cell communication	1.72e-07	5.03e-05	1.58	6745	645	756	114	[Shc - shc-adaptor protein, CG31676 - cg31676 gene product from transcript cg31676-ra, hep - hemipterous, Ssdp - sequence-specific single-stranded dna-binding protein, CG9336 - cg9336 gene product from transcript cg9336-rb, th - thread, Pvr - pdgf- and vegf-receptor related, Hmgcr - hmg coenzyme a reductase, Plc21C - phospholipase c at 21c, Dap160 - dynamin associated protein 160, dnc - dunce, ku…
GO:0060284	regulation of cell development	2.74e-07	7.72e-05	2.02	6745	234	756	53	[Shc - shc-adaptor protein, csw - corkscrew, hep - hemipterous, th - thread, Pka-C1 - camp-dependent protein kinase 1, Pvr - pdgf- and vegf-receptor related, twf - twinfilin, Dap160 - dynamin associated protein 160, babo - baboon, bif - bifocal, fz - frizzled, kuz - kuzbanian, mask - multiple ankyrin repeats single kh domain, Hsp83 - heat shock protein 83, mbc - myoblast city, par-1 - cg8201 gene…
GO:0048869	cellular developmental process	2.85e-07	7.71e-05	1.56	6745	651	756	114	[mys - myospheroid, Shc - shc-adaptor protein, hep - hemipterous, Ca-P60A - calcium atpase at 60a, Past1 - putative achaete scute target 1, Chd1 - chromodomain-helicase-dna-binding protein 1, slik - sterile20-like kinase, sax - saxophone, MESR4 - misexpression suppressor of ras 4, Dlc90F - dynein light chain 90f, kuz - kuzbanian, mask - multiple ankyrin repeats single kh domain, Itp-r83A - inosit…
GO:0009966	regulation of signal transduction	3.19e-07	8.32e-05	1.6	6745	573	756	103	[Shc - shc-adaptor protein, hep - hemipterous, Ssdp - sequence-specific single-stranded dna-binding protein, th - thread, Pvr - pdgf- and vegf-receptor related, Hmgcr - hmg coenzyme a reductase, Dap160 - dynamin associated protein 160, dnc - dunce, kuz - kuzbanian, mask - multiple ankyrin repeats single kh domain, mbc - myoblast city, lack - lethal with a checkpoint kinase, CycG - cyclin g, cbt -…
GO:0032879	regulation of localization	3.29e-07	8.27e-05	1.78	6745	365	756	73	[mys - myospheroid, Shc - shc-adaptor protein, Dys - dystrophin, CG31676 - cg31676 gene product from transcript cg31676-ra, mim - missing-in-metastasis, hep - hemipterous, Caps - calcium activated protein for secretion, CG9336 - cg9336 gene product from transcript cg9336-rb, th - thread, Pka-C1 - camp-dependent protein kinase 1, Ca-P60A - calcium atpase at 60a, lilli - lilliputian, Pvr - pdgf- an…
GO:0007447	imaginal disc pattern formation	3.32e-07	8.05e-05	3.02	6745	71	756	24	[ptip - cg32133 gene product from transcript cg32133-ra, osa - cg7467 gene product from transcript cg7467-re, crb - crumbs, AnnIX - annexin ix, Mad - mothers against dpp, cbt - cabut, Pka-C1 - camp-dependent protein kinase 1, lilli - lilliputian, CG8369 - cg8369 gene product from transcript cg8369-rc, Abd-B - abdominal b, Sulf1 - sulfated, dom - domino, tws - twins, dpp - decapentaplegic, sax - s…
GO:0051128	regulation of cellular component organization	5.46e-07	0.000128	1.57	6745	608	756	107	[mys - myospheroid, htt - huntingtin, Shc - shc-adaptor protein, hep - hemipterous, Su(var)205 - suppressor of variegation 205, CG9172 - cg9172 gene product from transcript cg9172-ra, CG6891 - cg6891 gene product from transcript cg6891-ra, lilli - lilliputian, slik - sterile20-like kinase, sax - saxophone, Patronin - cg33130 gene product from transcript cg33130-rn, svr - silver, kuz - kuzbanian, …
GO:0007610	behavior	5.79e-07	0.000131	1.88	6745	284	756	60	[Adar - adenosine deaminase acting on rna, vsg - visgun, Pka-C1 - camp-dependent protein kinase 1, lilli - lilliputian, Ca-P60A - calcium atpase at 60a, nej - nejire, Gpdh - glycerol 3 phosphate dehydrogenase, Hmgcr - hmg coenzyme a reductase, Gug - grunge, Plc21C - phospholipase c at 21c, Ptp10D - protein tyrosine phosphatase 10d, svr - silver, dnc - dunce, Itp-r83A - inositol 1,4,5,-tris-phosph…
GO:0048513	animal organ development	6.94e-07	0.000152	1.76	6745	365	756	72	[mys - myospheroid, Dys - dystrophin, csw - corkscrew, th - thread, nej - nejire, Pvr - pdgf- and vegf-receptor related, Hmgcr - hmg coenzyme a reductase, Gug - grunge, trr - trithorax-related, Axn - axin, abd-A - abdominal a, gig - gigas, msk - moleskin, kuz - kuzbanian, CG13366 - cg13366 gene product from transcript cg13366-ra, mbc - myoblast city, trx - trithorax, hipk - homeodomain interactin…
GO:0010604	positive regulation of macromolecule metabolic process	7.73e-07	0.000165	1.58	6745	576	756	102	[CG3198 - cg3198 gene product from transcript cg3198-ra, hep - hemipterous, Su(var)205 - suppressor of variegation 205, th - thread, lilli - lilliputian, Pvr - pdgf- and vegf-receptor related, slik - sterile20-like kinase, Dap160 - dynamin associated protein 160, mask - multiple ankyrin repeats single kh domain, mbc - myoblast city, Jra - jun-related antigen, lack - lethal with a checkpoint kinas…
GO:0007165	signal transduction	8.1e-07	0.000168	1.63	6745	498	756	91	[mys - myospheroid, Shc - shc-adaptor protein, p130CAS - cg1212 gene product from transcript cg1212-rd, csw - corkscrew, Ac76E - adenylyl cyclase 76e, hep - hemipterous, Pka-C1 - camp-dependent protein kinase 1, nej - nejire, Ac78C - adenylyl cyclase 78c, Pvr - pdgf- and vegf-receptor related, Fit2 - fermitin 2, sax - saxophone, Plc21C - phospholipase c at 21c, CG9391 - cg9391 gene product from t…
GO:0022412	cellular process involved in reproduction in multicellular organism	8.21e-07	0.000165	1.65	6745	477	756	88	[mys - myospheroid, Shc - shc-adaptor protein, csw - corkscrew, mim - missing-in-metastasis, tud - tudor, hep - hemipterous, krimp - krimper, th - thread, Pka-C1 - camp-dependent protein kinase 1, Ca-P60A - calcium atpase at 60a, nej - nejire, Pvr - pdgf- and vegf-receptor related, twf - twinfilin, Past1 - putative achaete scute target 1, Chd1 - chromodomain-helicase-dna-binding protein 1, Hmgcr …
GO:0050896	response to stimulus	8.59e-07	0.000168	1.43	6745	935	756	150	[Shc - shc-adaptor protein, hep - hemipterous, CG9172 - cg9172 gene product from transcript cg9172-ra, Ac78C - adenylyl cyclase 78c, Pvr - pdgf- and vegf-receptor related, Gpdh - glycerol 3 phosphate dehydrogenase, sax - saxophone, Plc21C - phospholipase c at 21c, CG7546 - cg7546 gene product from transcript cg7546-rh, MESR4 - misexpression suppressor of ras 4, dnc - dunce, Itp-r83A - inositol 1,…
GO:0045595	regulation of cell differentiation	8.98e-07	0.000171	1.87	6745	281	756	59	[Shc - shc-adaptor protein, csw - corkscrew, hep - hemipterous, th - thread, Pka-C1 - camp-dependent protein kinase 1, Pvr - pdgf- and vegf-receptor related, twf - twinfilin, Dap160 - dynamin associated protein 160, babo - baboon, bif - bifocal, fz - frizzled, kuz - kuzbanian, mask - multiple ankyrin repeats single kh domain, Hsp83 - heat shock protein 83, mbc - myoblast city, par-1 - cg8201 gene…
GO:0002009	morphogenesis of an epithelium	1.34e-06	0.000247	2.19	6745	159	756	39	[mys - myospheroid, hep - hemipterous, Pkn - protein kinase related to protein kinase n, Pvr - pdgf- and vegf-receptor related, dpp - decapentaplegic, Nrx-IV - neurexin iv, slik - sterile20-like kinase, Axn - axin, Ptp10D - protein tyrosine phosphatase 10d, babo - baboon, Lac - lachesin, fz - frizzled, egh - egghead, hyd - hyperplastic discs, RhoGEF2 - cg9635 gene product from transcript cg9635-r…
GO:0048729	tissue morphogenesis	1.35e-06	0.000243	2.16	6745	165	756	40	[mys - myospheroid, hep - hemipterous, Pkn - protein kinase related to protein kinase n, Pvr - pdgf- and vegf-receptor related, dpp - decapentaplegic, Nrx-IV - neurexin iv, slik - sterile20-like kinase, Axn - axin, Ptp10D - protein tyrosine phosphatase 10d, babo - baboon, Lac - lachesin, fz - frizzled, egh - egghead, hyd - hyperplastic discs, RhoGEF2 - cg9635 gene product from transcript cg9635-r…
GO:0051173	positive regulation of nitrogen compound metabolic process	1.5e-06	0.000264	1.58	6745	555	756	98	[hep - hemipterous, Su(var)205 - suppressor of variegation 205, th - thread, lilli - lilliputian, Pvr - pdgf- and vegf-receptor related, slik - sterile20-like kinase, Dap160 - dynamin associated protein 160, mask - multiple ankyrin repeats single kh domain, mbc - myoblast city, Jra - jun-related antigen, lack - lethal with a checkpoint kinase, CG4612 - cg4612 gene product from transcript cg4612-r…
GO:0098609	cell-cell adhesion	2.48e-06	0.000426	3.57	6745	40	756	16	[mys - myospheroid, p130CAS - cg1212 gene product from transcript cg1212-rd, CG6490 - cg6490 gene product from transcript cg6490-rd, glec - gliolectin, ed - echinoid, Fas3 - fasciclin 3, Src64B - src oncogene at 64b, Nrt - neurotactin, pyd - polychaetoid, Lac - lachesin, fz - frizzled, dlg1 - discs large 1, egh - egghead, rhea - cg6831 gene product from transcript cg6831-rb, scrib - scribbled, Ra…
GO:0003006	developmental process involved in reproduction	2.56e-06	0.00043	1.65	6745	426	756	79	[mys - myospheroid, Shc - shc-adaptor protein, csw - corkscrew, tud - tudor, hep - hemipterous, krimp - krimper, Pka-C1 - camp-dependent protein kinase 1, Ca-P60A - calcium atpase at 60a, nej - nejire, Csk - c-terminal src kinase, Pvr - pdgf- and vegf-receptor related, Past1 - putative achaete scute target 1, Chd1 - chromodomain-helicase-dna-binding protein 1, Hmgcr - hmg coenzyme a reductase, sa…
GO:0048870	cell motility	3.22e-06	0.000526	2.01	6745	195	756	44	[mys - myospheroid, Shc - shc-adaptor protein, p130CAS - cg1212 gene product from transcript cg1212-rd, mim - missing-in-metastasis, csw - corkscrew, kibra - kibra ortholog, hep - hemipterous, th - thread, nej - nejire, Pvr - pdgf- and vegf-receptor related, twf - twinfilin, Csk - c-terminal src kinase, CG11864 - cg11864 gene product from transcript cg11864-ra, dpp - decapentaplegic, Hmgcr - hmg …
GO:0016477	cell migration	3.4e-06	0.000544	2.05	6745	183	756	42	[mys - myospheroid, Shc - shc-adaptor protein, p130CAS - cg1212 gene product from transcript cg1212-rd, mim - missing-in-metastasis, csw - corkscrew, kibra - kibra ortholog, hep - hemipterous, th - thread, nej - nejire, Pvr - pdgf- and vegf-receptor related, twf - twinfilin, Csk - c-terminal src kinase, CG11864 - cg11864 gene product from transcript cg11864-ra, dpp - decapentaplegic, Hmgcr - hmg …
GO:0022603	regulation of anatomical structure morphogenesis	3.4e-06	0.000532	2.05	6745	183	756	42	[Shc - shc-adaptor protein, mys - myospheroid, csw - corkscrew, th - thread, plexB - plexin b, vvl - ventral veins lacking, Pgam5 - phosphoglycerate mutase 5, dpp - decapentaplegic, CG8184 - cg8184 gene product from transcript cg8184-rb, bif - bifocal, fz - frizzled, mask - multiple ankyrin repeats single kh domain, kuz - kuzbanian, CG34383 - cg34383 gene product from transcript cg34383-rj, Pten …
GO:0051240	positive regulation of multicellular organismal process	3.44e-06	0.000527	1.97	6745	208	756	46	[mys - myospheroid, hep - hemipterous, th - thread, pnut - peanut, plexB - plexin b, Pvr - pdgf- and vegf-receptor related, twf - twinfilin, Prosap - cg30483 gene product from transcript cg30483-rb, dpp - decapentaplegic, ari-1 - ariadne, sax - saxophone, abd-A - abdominal a, Oamb - octopamine receptor in mushroom bodies, Dap160 - dynamin associated protein 160, Nox - nadph oxidase, babo - baboon…
GO:0042592	homeostatic process	3.63e-06	0.000543	1.74	6745	333	756	65	[mys - myospheroid, Dys - dystrophin, CG11148 - cg11148 gene product from transcript cg11148-rd, hep - hemipterous, Su(var)205 - suppressor of variegation 205, Trx-2 - thioredoxin-2, Prx6005 - peroxiredoxin 6005, Ca-P60A - calcium atpase at 60a, CG8177 - cg8177 gene product from transcript cg8177-rh, fbl6 - cg13213 gene product from transcript cg13213-rb, Pvr - pdgf- and vegf-receptor related, in…
GO:0009967	positive regulation of signal transduction	5.02e-06	0.000736	1.76	6745	309	756	61	[Shc - shc-adaptor protein, hep - hemipterous, Ssdp - sequence-specific single-stranded dna-binding protein, th - thread, Pka-C1 - camp-dependent protein kinase 1, nej - nejire, slim - scruin like at the midline, Pvr - pdgf- and vegf-receptor related, Csk - c-terminal src kinase, Hmgcr - hmg coenzyme a reductase, Fs - follistatin, gig - gigas, mask - multiple ankyrin repeats single kh domain, Hsp…
GO:0051568	histone H3-K4 methylation	5.57e-06	0.0008	4.96	6745	18	756	10	[trr - trithorax-related, ptip - cg32133 gene product from transcript cg32133-ra, Sbf - set domain binding factor, Utx - cg5640 gene product from transcript cg5640-rb, ash1 - absent, small, or homeotic discs 1, Ncoa6 - cg14023 gene product from transcript cg14023-rd, nej - nejire, Hcf - host cell factor, Dpy-30L1 - dpy-30-like 1, trx - trithorax]
GO:0051241	negative regulation of multicellular organismal process	5.62e-06	0.000791	2.23	6745	132	756	33	[Ac76E - adenylyl cyclase 76e, kibra - kibra ortholog, th - thread, Tao - cg14217 gene product from transcript cg14217-rf, Csk - c-terminal src kinase, tws - twins, dpp - decapentaplegic, gig - gigas, bif - bifocal, CG12001 - cg12001 gene product from transcript cg12001-ra, Pten - cg5671 gene product from transcript cg5671-rb, FK506-bp2 - fk506-binding protein 2, ttk - tramtrack, CG6490 - cg6490 …
GO:0051960	regulation of nervous system development	6.16e-06	0.00085	1.87	6745	238	756	50	[mys - myospheroid, Shc - shc-adaptor protein, csw - corkscrew, twf - twinfilin, sax - saxophone, Dap160 - dynamin associated protein 160, gig - gigas, babo - baboon, bif - bifocal, fz - frizzled, kuz - kuzbanian, mask - multiple ankyrin repeats single kh domain, Hsp83 - heat shock protein 83, nct - nicastrin, Mad - mothers against dpp, Sema-2a - cg4700 gene product from transcript cg4700-rc, CG4…
GO:0016043	cellular component organization	6.77e-06	0.000916	1.28	6745	1568	756	225	[htt - huntingtin, mys - myospheroid, CG3198 - cg3198 gene product from transcript cg3198-ra, hep - hemipterous, Su(var)205 - suppressor of variegation 205, CG6891 - cg6891 gene product from transcript cg6891-ra, th - thread, Pvr - pdgf- and vegf-receptor related, Past1 - putative achaete scute target 1, slik - sterile20-like kinase, Chd1 - chromodomain-helicase-dna-binding protein 1, CG43897 - c…
GO:0008586	imaginal disc-derived wing vein morphogenesis	7.1e-06	0.000943	3.67	6745	34	756	14	[Dys - dystrophin, osa - cg7467 gene product from transcript cg7467-re, hipk - homeodomain interacting protein kinase, Mad - mothers against dpp, px - plexus, dpp - decapentaplegic, Gug - grunge, shn - schnurri, ck - crinkled, msk - moleskin, tay - tay bridge, Nedd4 - cg42279 gene product from transcript cg42279-rj, H - hairless, spen - split ends]
GO:0007626	locomotory behavior	7.1e-06	0.000925	2.43	6745	99	756	27	[Adar - adenosine deaminase acting on rna, tyf - twenty-four, Ork1 - open rectifier k[+] channel 1, tim - timeless, Ca-P60A - calcium atpase at 60a, nej - nejire, Gpdh - glycerol 3 phosphate dehydrogenase, Hmgcr - hmg coenzyme a reductase, for - foraging, Plc21C - phospholipase c at 21c, shep - alan shepard, Itp-r83A - inositol 1,4,5,-tris-phosphate receptor, Smn - survival motor neuron, Ih - i[[…
GO:0030036	actin cytoskeleton organization	7.53e-06	0.000964	2.27	6745	122	756	31	[mys - myospheroid, Pkn - protein kinase related to protein kinase n, slik - sterile20-like kinase, CG43897 - cg43897 gene product from transcript cg43897-rl, pod1 - cg4532 gene product from transcript cg4532-ra, bond - james bond, RhoGEF3 - cg43976 gene product from transcript cg43976-rm, mask - multiple ankyrin repeats single kh domain, Ehbp1 - eps15 homology domain containing protein-binding p…
GO:0009893	positive regulation of metabolic process	7.55e-06	0.000949	1.48	6745	649	756	108	[CG3198 - cg3198 gene product from transcript cg3198-ra, hep - hemipterous, Su(var)205 - suppressor of variegation 205, th - thread, lilli - lilliputian, Pvr - pdgf- and vegf-receptor related, slik - sterile20-like kinase, Dap160 - dynamin associated protein 160, mask - multiple ankyrin repeats single kh domain, mbc - myoblast city, Jra - jun-related antigen, lack - lethal with a checkpoint kinas…
GO:0050767	regulation of neurogenesis	7.7e-06	0.00095	2.05	6745	170	756	39	[Shc - shc-adaptor protein, csw - corkscrew, kibra - kibra ortholog, plexB - plexin b, vvl - ventral veins lacking, twf - twinfilin, tws - twins, Prosap - cg30483 gene product from transcript cg30483-rb, ari-1 - ariadne, Dap160 - dynamin associated protein 160, CG8184 - cg8184 gene product from transcript cg8184-rb, babo - baboon, bif - bifocal, fz - frizzled, mask - multiple ankyrin repeats sing…
GO:0048584	positive regulation of response to stimulus	8.67e-06	0.00105	1.65	6745	383	756	71	[Shc - shc-adaptor protein, CG10157 - cg10157 gene product from transcript cg10157-ra, hep - hemipterous, Ssdp - sequence-specific single-stranded dna-binding protein, th - thread, Pka-C1 - camp-dependent protein kinase 1, nej - nejire, slim - scruin like at the midline, Pvr - pdgf- and vegf-receptor related, Csk - c-terminal src kinase, Hmgcr - hmg coenzyme a reductase, Fs - follistatin, gig - g…
GO:0022604	regulation of cell morphogenesis	9.78e-06	0.00117	2.44	6745	95	756	26	[Shc - shc-adaptor protein, mys - myospheroid, plexB - plexin b, vvl - ventral veins lacking, dpp - decapentaplegic, CG8184 - cg8184 gene product from transcript cg8184-rb, bif - bifocal, fz - frizzled, kuz - kuzbanian, Pten - cg5671 gene product from transcript cg5671-rb, RhoGEF2 - cg9635 gene product from transcript cg9635-rf, ttk - tramtrack, Fps85D - fps oncogene analog, wts - warts, Sema-2a …
GO:0060255	regulation of macromolecule metabolic process	1.04e-05	0.00122	1.3	6745	1373	756	200	[CG3198 - cg3198 gene product from transcript cg3198-ra, Su(var)205 - suppressor of variegation 205, hep - hemipterous, Ssdp - sequence-specific single-stranded dna-binding protein, ko - knockout, th - thread, lilli - lilliputian, Pvr - pdgf- and vegf-receptor related, CG18764 - cg18764 gene product from transcript cg18764-ra, slik - sterile20-like kinase, Dap160 - dynamin associated protein 160,…
GO:0016331	morphogenesis of embryonic epithelium	1.05e-05	0.00121	2.6	6745	79	756	23	[mys - myospheroid, crb - crumbs, Fps85D - fps oncogene analog, hep - hemipterous, cbt - cabut, Pkn - protein kinase related to protein kinase n, kuk - kugelkern, ed - echinoid, Pvr - pdgf- and vegf-receptor related, shot - short stop, dpp - decapentaplegic, Nrx-IV - neurexin iv, shn - schnurri, Cka - connector of kinase to ap-1, pyd - polychaetoid, msn - misshapen, cno - canoe, Lac - lachesin, d…
GO:0051171	regulation of nitrogen compound metabolic process	1.08e-05	0.00123	1.31	6745	1285	756	189	[Su(var)205 - suppressor of variegation 205, hep - hemipterous, Ssdp - sequence-specific single-stranded dna-binding protein, ko - knockout, th - thread, lilli - lilliputian, Pvr - pdgf- and vegf-receptor related, CG18764 - cg18764 gene product from transcript cg18764-ra, slik - sterile20-like kinase, sax - saxophone, Dap160 - dynamin associated protein 160, svr - silver, MESR4 - misexpression su…
GO:0023056	positive regulation of signaling	1.09e-05	0.00122	1.7	6745	330	756	63	[Shc - shc-adaptor protein, hep - hemipterous, Ssdp - sequence-specific single-stranded dna-binding protein, th - thread, Pka-C1 - camp-dependent protein kinase 1, nej - nejire, slim - scruin like at the midline, Pvr - pdgf- and vegf-receptor related, Csk - c-terminal src kinase, Hmgcr - hmg coenzyme a reductase, Fs - follistatin, gig - gigas, Itp-r83A - inositol 1,4,5,-tris-phosphate receptor, m…
GO:0010647	positive regulation of cell communication	1.09e-05	0.0012	1.7	6745	330	756	63	[Shc - shc-adaptor protein, hep - hemipterous, Ssdp - sequence-specific single-stranded dna-binding protein, th - thread, Pka-C1 - camp-dependent protein kinase 1, nej - nejire, slim - scruin like at the midline, Pvr - pdgf- and vegf-receptor related, Csk - c-terminal src kinase, Hmgcr - hmg coenzyme a reductase, Fs - follistatin, gig - gigas, Itp-r83A - inositol 1,4,5,-tris-phosphate receptor, m…
GO:0007166	cell surface receptor signaling pathway	1.16e-05	0.00125	1.99	6745	179	756	40	[Shc - shc-adaptor protein, mys - myospheroid, p130CAS - cg1212 gene product from transcript cg1212-rd, csw - corkscrew, hep - hemipterous, plexB - plexin b, nej - nejire, pan - pangolin, Pvr - pdgf- and vegf-receptor related, Fit2 - fermitin 2, dpp - decapentaplegic, sax - saxophone, babo - baboon, mthl10 - methuselah-like 10, fz - frizzled, mask - multiple ankyrin repeats single kh domain, kuz …
GO:0031032	actomyosin structure organization	1.17e-05	0.00125	3.1	6745	49	756	17	[mys - myospheroid, Msp-300 - muscle-specific protein 300, crb - crumbs, tsr - twinstar, Mlc2 - myosin light chain 2, Src64B - src oncogene at 64b, Dg - dystroglycan, bt - bent, gek - genghis khan, bond - james bond, mask - multiple ankyrin repeats single kh domain, CG13366 - cg13366 gene product from transcript cg13366-ra, rhea - cg6831 gene product from transcript cg6831-rb, Shroom - cg34379 ge…
GO:0030029	actin filament-based process	1.54e-05	0.00162	2.11	6745	144	756	34	[mys - myospheroid, Pkn - protein kinase related to protein kinase n, slik - sterile20-like kinase, CG43897 - cg43897 gene product from transcript cg43897-rl, pod1 - cg4532 gene product from transcript cg4532-ra, bond - james bond, RhoGEF3 - cg43976 gene product from transcript cg43976-rm, mask - multiple ankyrin repeats single kh domain, Ehbp1 - eps15 homology domain containing protein-binding p…
GO:0002064	epithelial cell development	1.64e-05	0.0017	2.83	6745	60	756	19	[hep - hemipterous, Mad - mothers against dpp, Ca-P60A - calcium atpase at 60a, nej - nejire, Tao - cg14217 gene product from transcript cg14217-rf, dpp - decapentaplegic, sax - saxophone, Not1 - cg34407 gene product from transcript cg34407-rg, Axn - axin, hop - hopscotch, dlg1 - discs large 1, egh - egghead, Pten - cg5671 gene product from transcript cg5671-rb, mam - mastermind, scrib - scribble…
GO:0035222	wing disc pattern formation	1.64e-05	0.00168	2.92	6745	55	756	18	[osa - cg7467 gene product from transcript cg7467-re, crb - crumbs, AnnIX - annexin ix, Mad - mothers against dpp, cbt - cabut, lilli - lilliputian, CG8369 - cg8369 gene product from transcript cg8369-rc, Sulf1 - sulfated, dom - domino, dpp - decapentaplegic, sax - saxophone, shn - schnurri, Nipped-A - cg33554 gene product from transcript cg33554-re, Su(Tpl) - cg32217 gene product from transcript…
GO:0042127	regulation of cell proliferation	1.74e-05	0.00175	2.05	6745	157	756	36	[CG13559 - cg13559 gene product from transcript cg13559-ra, kibra - kibra ortholog, vsg - visgun, mi - minus, pan - pangolin, Csk - c-terminal src kinase, Xrp1 - cg17836 gene product from transcript cg17836-rb, tws - twins, slik - sterile20-like kinase, Utx - cg5640 gene product from transcript cg5640-rb, Dap160 - dynamin associated protein 160, gig - gigas, babo - baboon, cpo - couch potato, Pkc…
GO:0030707	ovarian follicle cell development	2.17e-05	0.00215	2.87	6745	56	756	18	[hep - hemipterous, Mad - mothers against dpp, Ca-P60A - calcium atpase at 60a, nej - nejire, Tao - cg14217 gene product from transcript cg14217-rf, dpp - decapentaplegic, sax - saxophone, Not1 - cg34407 gene product from transcript cg34407-rg, Axn - axin, hop - hopscotch, dlg1 - discs large 1, egh - egghead, Pten - cg5671 gene product from transcript cg5671-rb, mam - mastermind, scrib - scribble…
GO:0031325	positive regulation of cellular metabolic process	2.38e-05	0.00232	1.48	6745	598	756	99	[hep - hemipterous, Su(var)205 - suppressor of variegation 205, th - thread, lilli - lilliputian, Pvr - pdgf- and vegf-receptor related, slik - sterile20-like kinase, Dap160 - dynamin associated protein 160, mask - multiple ankyrin repeats single kh domain, mbc - myoblast city, Jra - jun-related antigen, CG4612 - cg4612 gene product from transcript cg4612-rc, Mad - mothers against dpp, CG8677 - c…
GO:0071840	cellular component organization or biogenesis	2.4e-05	0.00231	1.26	6745	1595	756	225	[htt - huntingtin, mys - myospheroid, CG3198 - cg3198 gene product from transcript cg3198-ra, hep - hemipterous, Su(var)205 - suppressor of variegation 205, CG6891 - cg6891 gene product from transcript cg6891-ra, th - thread, Pvr - pdgf- and vegf-receptor related, Past1 - putative achaete scute target 1, slik - sterile20-like kinase, Chd1 - chromodomain-helicase-dna-binding protein 1, CG43897 - c…
GO:0003008	system process	2.51e-05	0.00239	1.82	6745	230	756	47	[mys - myospheroid, vsg - visgun, dikar - cg42799 gene product from transcript cg42799-rg, Obp56e - odorant-binding protein 56e, Pka-C1 - camp-dependent protein kinase 1, Fdh - formaldehyde dehydrogenase, lilli - lilliputian, Ca-P60A - calcium atpase at 60a, 5-HT1A - serotonin receptor 1a, ine - inebriated, Nrx-IV - neurexin iv, for - foraging, MRP - multidrug-resistance like protein 1, tko - tec…
GO:0022610	biological adhesion	2.81e-05	0.00264	2.52	6745	78	756	22	[mys - myospheroid, p130CAS - cg1212 gene product from transcript cg1212-rd, CG6490 - cg6490 gene product from transcript cg6490-rd, crol - crooked legs, glec - gliolectin, ed - echinoid, Fas3 - fasciclin 3, Fit2 - fermitin 2, Src64B - src oncogene at 64b, Nrx-IV - neurexin iv, Nrt - neurotactin, pyd - polychaetoid, Lac - lachesin, fz - frizzled, dlg1 - discs large 1, tx - taxi, egh - egghead, rh…
GO:0007155	cell adhesion	2.81e-05	0.00261	2.52	6745	78	756	22	[mys - myospheroid, p130CAS - cg1212 gene product from transcript cg1212-rd, CG6490 - cg6490 gene product from transcript cg6490-rd, crol - crooked legs, glec - gliolectin, ed - echinoid, Fas3 - fasciclin 3, Fit2 - fermitin 2, Src64B - src oncogene at 64b, Nrx-IV - neurexin iv, Nrt - neurotactin, pyd - polychaetoid, Lac - lachesin, fz - frizzled, dlg1 - discs large 1, tx - taxi, egh - egghead, rh…
GO:0002066	columnar/cuboidal epithelial cell development	2.85e-05	0.0026	2.82	6745	57	756	18	[hep - hemipterous, Mad - mothers against dpp, Ca-P60A - calcium atpase at 60a, nej - nejire, Tao - cg14217 gene product from transcript cg14217-rf, dpp - decapentaplegic, sax - saxophone, Not1 - cg34407 gene product from transcript cg34407-rg, Axn - axin, hop - hopscotch, dlg1 - discs large 1, egh - egghead, Pten - cg5671 gene product from transcript cg5671-rb, mam - mastermind, scrib - scribble…
GO:0051094	positive regulation of developmental process	3.06e-05	0.00276	1.85	6745	212	756	44	[mys - myospheroid, hep - hemipterous, th - thread, pnut - peanut, plexB - plexin b, Pgam5 - phosphoglycerate mutase 5, Pvr - pdgf- and vegf-receptor related, twf - twinfilin, Prosap - cg30483 gene product from transcript cg30483-rb, dpp - decapentaplegic, ari-1 - ariadne, sax - saxophone, abd-A - abdominal a, Dap160 - dynamin associated protein 160, babo - baboon, fz - frizzled, kuz - kuzbanian,…
GO:0031323	regulation of cellular metabolic process	3.4e-05	0.00302	1.28	6745	1373	756	197	[Su(var)205 - suppressor of variegation 205, hep - hemipterous, Ssdp - sequence-specific single-stranded dna-binding protein, ko - knockout, th - thread, lilli - lilliputian, Pvr - pdgf- and vegf-receptor related, CG18764 - cg18764 gene product from transcript cg18764-ra, slik - sterile20-like kinase, Dap160 - dynamin associated protein 160, svr - silver, mbc - myoblast city, Jra - jun-related an…
GO:0043900	regulation of multi-organism process	4.42e-05	0.00389	2.01	6745	151	756	34	[CG10157 - cg10157 gene product from transcript cg10157-ra, hep - hemipterous, vps2 - cg14542 gene product from transcript cg14542-ra, th - thread, Pka-C1 - camp-dependent protein kinase 1, vvl - ventral veins lacking, Pvr - pdgf- and vegf-receptor related, AGO2 - argonaute 2, Oamb - octopamine receptor in mushroom bodies, kuz - kuzbanian, trbd - trabid, BG4 - cg12297 gene product from transcript…
GO:0051093	negative regulation of developmental process	4.55e-05	0.00396	2.03	6745	145	756	33	[Ac76E - adenylyl cyclase 76e, kibra - kibra ortholog, th - thread, Tao - cg14217 gene product from transcript cg14217-rf, Csk - c-terminal src kinase, tws - twins, dpp - decapentaplegic, gig - gigas, bif - bifocal, CG12001 - cg12001 gene product from transcript cg12001-ra, mask - multiple ankyrin repeats single kh domain, CG9634 - cg9634 gene product from transcript cg9634-ra, Pten - cg5671 gene…
GO:0010628	positive regulation of gene expression	6.4e-05	0.00549	1.59	6745	370	756	66	[CG3198 - cg3198 gene product from transcript cg3198-ra, hep - hemipterous, Su(var)205 - suppressor of variegation 205, Pka-C1 - camp-dependent protein kinase 1, lilli - lilliputian, nej - nejire, CG6511 - cg6511 gene product from transcript cg6511-rb, trr - trithorax-related, abd-A - abdominal a, mask - multiple ankyrin repeats single kh domain, trx - trithorax, Jra - jun-related antigen, CG1171…
GO:0010468	regulation of gene expression	6.51e-05	0.00552	1.32	6745	1040	756	154	[CG3198 - cg3198 gene product from transcript cg3198-ra, Su(var)205 - suppressor of variegation 205, hep - hemipterous, Ssdp - sequence-specific single-stranded dna-binding protein, ko - knockout, th - thread, lilli - lilliputian, CG18764 - cg18764 gene product from transcript cg18764-ra, sax - saxophone, MESR4 - misexpression suppressor of ras 4, mask - multiple ankyrin repeats single kh domain,…
GO:0048585	negative regulation of response to stimulus	6.6e-05	0.00553	1.66	6745	307	756	57	[crol - crooked legs, rno - rhinoceros, th - thread, Pka-C1 - camp-dependent protein kinase 1, nej - nejire, Pvr - pdgf- and vegf-receptor related, Gug - grunge, sax - saxophone, Fs - follistatin, Axn - axin, Dap160 - dynamin associated protein 160, Ptp10D - protein tyrosine phosphatase 10d, gig - gigas, dnc - dunce, par-1 - cg8201 gene product from transcript cg8201-rv, Jra - jun-related antigen…
GO:0019222	regulation of metabolic process	8.08e-05	0.00669	1.25	6745	1507	756	211	[CG3198 - cg3198 gene product from transcript cg3198-ra, Su(var)205 - suppressor of variegation 205, hep - hemipterous, Ssdp - sequence-specific single-stranded dna-binding protein, ko - knockout, th - thread, lilli - lilliputian, Pvr - pdgf- and vegf-receptor related, CG18764 - cg18764 gene product from transcript cg18764-ra, slik - sterile20-like kinase, Dap160 - dynamin associated protein 160,…
GO:0080090	regulation of primary metabolic process	8.41e-05	0.00688	1.27	6745	1303	756	186	[Su(var)205 - suppressor of variegation 205, hep - hemipterous, Ssdp - sequence-specific single-stranded dna-binding protein, ko - knockout, th - thread, lilli - lilliputian, Pvr - pdgf- and vegf-receptor related, CG18764 - cg18764 gene product from transcript cg18764-ra, slik - sterile20-like kinase, sax - saxophone, Dap160 - dynamin associated protein 160, svr - silver, MESR4 - misexpression su…
GO:0007448	anterior/posterior pattern specification, imaginal disc	8.68e-05	0.00702	4.23	6745	19	756	9	[shn - schnurri, sax - saxophone, ptip - cg32133 gene product from transcript cg32133-ra, Mad - mothers against dpp, abd-A - abdominal a, Pka-C1 - camp-dependent protein kinase 1, Abd-B - abdominal b, Sulf1 - sulfated, dpp - decapentaplegic]
GO:0051254	positive regulation of RNA metabolic process	9.57e-05	0.00765	1.64	6745	311	756	57	[hep - hemipterous, Su(var)205 - suppressor of variegation 205, lilli - lilliputian, nej - nejire, CG6511 - cg6511 gene product from transcript cg6511-rb, trr - trithorax-related, abd-A - abdominal a, mask - multiple ankyrin repeats single kh domain, trx - trithorax, Jra - jun-related antigen, CG11710 - cg11710 gene product from transcript cg11710-ra, Sbf - set domain binding factor, Mad - mother…
GO:0007010	cytoskeleton organization	0.000113	0.00897	1.67	6745	278	756	52	[htt - huntingtin, mys - myospheroid, slik - sterile20-like kinase, CG43897 - cg43897 gene product from transcript cg43897-rl, Patronin - cg33130 gene product from transcript cg33130-rn, pod1 - cg4532 gene product from transcript cg4532-ra, bond - james bond, RhoGEF3 - cg43976 gene product from transcript cg43976-rm, mask - multiple ankyrin repeats single kh domain, CG13366 - cg13366 gene product…
GO:0001708	cell fate specification	0.000114	0.00893	2.97	6745	42	756	14	[kibra - kibra ortholog, Mad - mothers against dpp, wts - warts, dpp - decapentaplegic, pyd - polychaetoid, abd-A - abdominal a, hpo - hippo, msk - moleskin, babo - baboon, pyr - pyramus, fz - frizzled, dlg1 - discs large 1, scrib - scribbled, ttk - tramtrack]
GO:0051252	regulation of RNA metabolic process	0.000116	0.00897	1.35	6745	830	756	126	[Su(var)205 - suppressor of variegation 205, hep - hemipterous, Ssdp - sequence-specific single-stranded dna-binding protein, ko - knockout, lilli - lilliputian, CG18764 - cg18764 gene product from transcript cg18764-ra, sax - saxophone, MESR4 - misexpression suppressor of ras 4, mask - multiple ankyrin repeats single kh domain, Jra - jun-related antigen, Nelf-A - negative elongation factor a, su…
GO:0043902	positive regulation of multi-organism process	0.000122	0.00933	2.26	6745	91	756	23	[CG10157 - cg10157 gene product from transcript cg10157-ra, ptip - cg32133 gene product from transcript cg32133-ra, grass - gram-positive specific serine protease, Npc2a - niemann-pick type c-2a, hep - hemipterous, CG9153 - cg9153 gene product from transcript cg9153-ra, th - thread, didum - dilute class unconventional myosin, Pitslre - cg4268 gene product from transcript cg4268-ra, tai - taiman, …
GO:0007391	dorsal closure	0.000124	0.00941	2.41	6745	74	756	20	[mys - myospheroid, crb - crumbs, Fps85D - fps oncogene analog, hep - hemipterous, cbt - cabut, Pkn - protein kinase related to protein kinase n, ed - echinoid, Pvr - pdgf- and vegf-receptor related, shot - short stop, dpp - decapentaplegic, Nrx-IV - neurexin iv, shn - schnurri, Cka - connector of kinase to ap-1, pyd - polychaetoid, msn - misshapen, cno - canoe, dlg1 - discs large 1, scrib - scri…
GO:1903508	positive regulation of nucleic acid-templated transcription	0.000126	0.00942	1.64	6745	293	756	54	[hep - hemipterous, Su(var)205 - suppressor of variegation 205, lilli - lilliputian, nej - nejire, CG6511 - cg6511 gene product from transcript cg6511-rb, trr - trithorax-related, abd-A - abdominal a, mask - multiple ankyrin repeats single kh domain, trx - trithorax, Jra - jun-related antigen, CG11710 - cg11710 gene product from transcript cg11710-ra, Sbf - set domain binding factor, Mad - mother…
GO:0045893	positive regulation of transcription, DNA-templated	0.000126	0.00932	1.64	6745	293	756	54	[hep - hemipterous, Su(var)205 - suppressor of variegation 205, lilli - lilliputian, nej - nejire, CG6511 - cg6511 gene product from transcript cg6511-rb, trr - trithorax-related, abd-A - abdominal a, mask - multiple ankyrin repeats single kh domain, trx - trithorax, Jra - jun-related antigen, CG11710 - cg11710 gene product from transcript cg11710-ra, Sbf - set domain binding factor, Mad - mother…
GO:1902680	positive regulation of RNA biosynthetic process	0.000126	0.00922	1.64	6745	293	756	54	[hep - hemipterous, Su(var)205 - suppressor of variegation 205, lilli - lilliputian, nej - nejire, CG6511 - cg6511 gene product from transcript cg6511-rb, trr - trithorax-related, abd-A - abdominal a, mask - multiple ankyrin repeats single kh domain, trx - trithorax, Jra - jun-related antigen, CG11710 - cg11710 gene product from transcript cg11710-ra, Sbf - set domain binding factor, Mad - mother…
GO:0009887	animal organ morphogenesis	0.00013	0.00946	1.8	6745	198	756	40	[mys - myospheroid, kibra - kibra ortholog, hep - hemipterous, Pkn - protein kinase related to protein kinase n, dsd - distracted, nej - nejire, pan - pangolin, Pvr - pdgf- and vegf-receptor related, twf - twinfilin, Prosap - cg30483 gene product from transcript cg30483-rb, dpp - decapentaplegic, Nhe2 - na[+]/h[+] hydrogen exchanger 2, Axn - axin, babo - baboon, fz - frizzled, kuz - kuzbanian, Pt…
GO:0048609	multicellular organismal reproductive process	0.000143	0.0103	1.7	6745	246	756	47	[Adar - adenosine deaminase acting on rna, lectin-46Cb - cg1652 gene product from transcript cg1652-ra, tim - timeless, th - thread, Pka-C1 - camp-dependent protein kinase 1, jhamt - juvenile hormone acid methyltransferase, fwd - four wheel drive, 5-HT1A - serotonin receptor 1a, Past1 - putative achaete scute target 1, msps - mini spindles, dpp - decapentaplegic, ari-1 - ariadne, Chd1 - chromodom…
GO:0010721	negative regulation of cell development	0.000144	0.0102	2.69	6745	53	756	16	[kibra - kibra ortholog, osa - cg7467 gene product from transcript cg7467-re, wts - warts, Sema-2a - cg4700 gene product from transcript cg4700-rc, th - thread, CG4061 - cg4061 gene product from transcript cg4061-ra, ed - echinoid, sd - scalloped, tws - twins, hpo - hippo, fry - furry, bif - bifocal, mask - multiple ankyrin repeats single kh domain, Pten - cg5671 gene product from transcript cg56…
GO:0097485	neuron projection guidance	0.000145	0.0102	2.05	6745	122	756	28	[mys - myospheroid, hep - hemipterous, velo - veloren, ko - knockout, plexB - plexin b, dock - dreadlocks, vvl - ventral veins lacking, msps - mini spindles, for - foraging, pod1 - cg4532 gene product from transcript cg4532-ra, Ptp10D - protein tyrosine phosphatase 10d, babo - baboon, bif - bifocal, kuz - kuzbanian, egh - egghead, spen - split ends, Fps85D - fps oncogene analog, Eph - eph recepto…
GO:0006950	response to stress	0.000146	0.0101	1.39	6745	702	756	109	[Shc - shc-adaptor protein, hep - hemipterous, CG9172 - cg9172 gene product from transcript cg9172-ra, Pvr - pdgf- and vegf-receptor related, Gpdh - glycerol 3 phosphate dehydrogenase, sax - saxophone, CG7546 - cg7546 gene product from transcript cg7546-rh, MESR4 - misexpression suppressor of ras 4, Itp-r83A - inositol 1,4,5,-tris-phosphate receptor, drpr - draper, Jra - jun-related antigen, CycG…
GO:0007411	axon guidance	0.000148	0.0102	2.08	6745	116	756	27	[mys - myospheroid, hep - hemipterous, velo - veloren, ko - knockout, plexB - plexin b, dock - dreadlocks, vvl - ventral veins lacking, msps - mini spindles, for - foraging, pod1 - cg4532 gene product from transcript cg4532-ra, Ptp10D - protein tyrosine phosphatase 10d, babo - baboon, bif - bifocal, kuz - kuzbanian, egh - egghead, spen - split ends, Fps85D - fps oncogene analog, Eph - eph recepto…
GO:0007450	dorsal/ventral pattern formation, imaginal disc	0.000148	0.0101	3.05	6745	38	756	13	[osa - cg7467 gene product from transcript cg7467-re, crb - crumbs, AnnIX - annexin ix, cbt - cabut, lilli - lilliputian, CG8369 - cg8369 gene product from transcript cg8369-rc, Sulf1 - sulfated, shn - schnurri, Axn - axin, Su(Tpl) - cg32217 gene product from transcript cg32217-rb, l(2)08717 - lethal (2) 08717, H - hairless, drpr - draper]
GO:0035239	tube morphogenesis	0.00015	0.0101	2.14	6745	104	756	25	[Shc - shc-adaptor protein, Pkn - protein kinase related to protein kinase n, pan - pangolin, Pvr - pdgf- and vegf-receptor related, dpp - decapentaplegic, slik - sterile20-like kinase, Axn - axin, Ptp10D - protein tyrosine phosphatase 10d, babo - baboon, hyd - hyperplastic discs, ttk - tramtrack, crb - crumbs, Mad - mothers against dpp, cbt - cabut, Mkp3 - mitogen-activated protein kinase phosph…
GO:0048468	cell development	0.000151	0.0101	1.62	6745	302	756	55	[csw - corkscrew, tud - tudor, hep - hemipterous, rno - rhinoceros, Pka-C1 - camp-dependent protein kinase 1, Ca-P60A - calcium atpase at 60a, nej - nejire, Past1 - putative achaete scute target 1, Chd1 - chromodomain-helicase-dna-binding protein 1, sax - saxophone, Axn - axin, abd-A - abdominal a, babo - baboon, gig - gigas, Dlc90F - dynein light chain 90f, kuz - kuzbanian, Hsp83 - heat shock pr…
GO:0030111	regulation of Wnt signaling pathway	0.000152	0.0101	2.38	6745	75	756	20	[CG8786 - cg8786 gene product from transcript cg8786-rb, crol - crooked legs, Gint3 - gdi interacting protein 3, hipk - homeodomain interacting protein kinase, wts - warts, Ssdp - sequence-specific single-stranded dna-binding protein, th - thread, Sin3A - cg8815 gene product from transcript cg8815-rc, nej - nejire, Sulf1 - sulfated, tws - twins, Prosap - cg30483 gene product from transcript cg304…
GO:0051961	negative regulation of nervous system development	0.000152	0.01	2.38	6745	75	756	20	[CG6490 - cg6490 gene product from transcript cg6490-rd, kibra - kibra ortholog, osa - cg7467 gene product from transcript cg7467-re, wts - warts, Sema-2a - cg4700 gene product from transcript cg4700-rc, CG4061 - cg4061 gene product from transcript cg4061-ra, Tao - cg14217 gene product from transcript cg14217-rf, ed - echinoid, Fak - focal adhesion kinase, sd - scalloped, Src64B - src oncogene at…
GO:0007298	border follicle cell migration	0.000152	0.00991	2.38	6745	75	756	20	[Shc - shc-adaptor protein, mys - myospheroid, mim - missing-in-metastasis, kibra - kibra ortholog, tsr - twinstar, wts - warts, th - thread, tai - taiman, Vang - van gogh, Pvr - pdgf- and vegf-receptor related, twf - twinfilin, Mrtf - myocardin-related transcription factor, hpo - hippo, hop - hopscotch, fz - frizzled, kuz - kuzbanian, egh - egghead, rhea - cg6831 gene product from transcript cg6…
GO:0009987	cellular process	0.000154	0.00993	1.09	6745	4310	756	528	[htt - huntingtin, mys - myospheroid, hep - hemipterous, Prx6005 - peroxiredoxin 6005, th - thread, Chd1 - chromodomain-helicase-dna-binding protein 1, svr - silver, CG31469 - cg31469 gene product from transcript cg31469-ra, CG3605 - cg3605 gene product from transcript cg3605-rb, Dlc90F - dynein light chain 90f, kuz - kuzbanian, ligatin - cg31426 gene product from transcript cg31426-ra, slow - sl…
GO:0048731	system development	0.000166	0.0106	1.93	6745	148	756	32	[mys - myospheroid, csw - corkscrew, sick - sickie, glec - gliolectin, vvl - ventral veins lacking, Atf3 - activating transcription factor 3, wun - wunen, abd-A - abdominal a, Ptp10D - protein tyrosine phosphatase 10d, babo - baboon, Lac - lachesin, kuz - kuzbanian, Smn - survival motor neuron, spen - split ends, mbc - myoblast city, ttk - tramtrack, crb - crumbs, wts - warts, Eph - eph receptor …
GO:0010720	positive regulation of cell development	0.000169	0.0107	2.03	6745	123	756	28	[hep - hemipterous, th - thread, plexB - plexin b, Pvr - pdgf- and vegf-receptor related, twf - twinfilin, Prosap - cg30483 gene product from transcript cg30483-rb, ari-1 - ariadne, Dap160 - dynamin associated protein 160, babo - baboon, fz - frizzled, kuz - kuzbanian, mask - multiple ankyrin repeats single kh domain, Hsp83 - heat shock protein 83, mbc - myoblast city, par-1 - cg8201 gene product…
GO:0010975	regulation of neuron projection development	0.000185	0.0116	2.35	6745	76	756	20	[Shc - shc-adaptor protein, wts - warts, Sema-2a - cg4700 gene product from transcript cg4700-rc, plexB - plexin b, CG4061 - cg4061 gene product from transcript cg4061-ra, vvl - ventral veins lacking, Vang - van gogh, twf - twinfilin, shot - short stop, Prosap - cg30483 gene product from transcript cg30483-rb, CG8184 - cg8184 gene product from transcript cg8184-rb, fry - furry, bif - bifocal, fz …
GO:0045597	positive regulation of cell differentiation	0.000189	0.0118	1.99	6745	130	756	29	[hep - hemipterous, th - thread, plexB - plexin b, Pvr - pdgf- and vegf-receptor related, twf - twinfilin, Prosap - cg30483 gene product from transcript cg30483-rb, ari-1 - ariadne, Dap160 - dynamin associated protein 160, babo - baboon, fz - frizzled, kuz - kuzbanian, mask - multiple ankyrin repeats single kh domain, Hsp83 - heat shock protein 83, mbc - myoblast city, par-1 - cg8201 gene product…
GO:2000112	regulation of cellular macromolecule biosynthetic process	0.000192	0.0118	1.33	6745	863	756	129	[Su(var)205 - suppressor of variegation 205, hep - hemipterous, Ssdp - sequence-specific single-stranded dna-binding protein, ko - knockout, lilli - lilliputian, CG18764 - cg18764 gene product from transcript cg18764-ra, sax - saxophone, MESR4 - misexpression suppressor of ras 4, mask - multiple ankyrin repeats single kh domain, Jra - jun-related antigen, Nelf-A - negative elongation factor a, su…
GO:0035152	regulation of tube architecture, open tracheal system	0.000192	0.0118	2.47	6745	65	756	18	[mys - myospheroid, Blimp-1 - cg5249 gene product from transcript cg5249-rb, Mkp3 - mitogen-activated protein kinase phosphatase 3, CG7713 - cg7713 gene product from transcript cg7713-ra, Atpalpha - na pump alpha subunit, shot - short stop, dpp - decapentaplegic, Nrx-IV - neurexin iv, cold - coiled, Rbcn-3B - rabconnectin-3b, Lac - lachesin, fz - frizzled, Smn - survival motor neuron, rhea - cg68…
GO:0045664	regulation of neuron differentiation	0.000195	0.0118	2.01	6745	124	756	28	[Shc - shc-adaptor protein, csw - corkscrew, plexB - plexin b, vvl - ventral veins lacking, twf - twinfilin, Prosap - cg30483 gene product from transcript cg30483-rb, CG8184 - cg8184 gene product from transcript cg8184-rb, bif - bifocal, fz - frizzled, mask - multiple ankyrin repeats single kh domain, kuz - kuzbanian, Pten - cg5671 gene product from transcript cg5671-rb, RhoGEF2 - cg9635 gene pro…
GO:0050768	negative regulation of neurogenesis	0.000201	0.0121	2.84	6745	44	756	14	[kibra - kibra ortholog, osa - cg7467 gene product from transcript cg7467-re, wts - warts, Sema-2a - cg4700 gene product from transcript cg4700-rc, CG4061 - cg4061 gene product from transcript cg4061-ra, ed - echinoid, sd - scalloped, tws - twins, hpo - hippo, fry - furry, bif - bifocal, Pten - cg5671 gene product from transcript cg5671-rb, hdc - headcase, ttk - tramtrack]
GO:0031326	regulation of cellular biosynthetic process	0.000207	0.0124	1.32	6745	904	756	134	[Su(var)205 - suppressor of variegation 205, hep - hemipterous, Ssdp - sequence-specific single-stranded dna-binding protein, ko - knockout, lilli - lilliputian, CG18764 - cg18764 gene product from transcript cg18764-ra, sax - saxophone, MESR4 - misexpression suppressor of ras 4, mask - multiple ankyrin repeats single kh domain, Jra - jun-related antigen, Nelf-A - negative elongation factor a, su…
GO:0009798	axis specification	0.000224	0.0133	2.32	6745	77	756	20	[Shc - shc-adaptor protein, csw - corkscrew, krimp - krimper, Pka-C1 - camp-dependent protein kinase 1, enc - encore, didum - dilute class unconventional myosin, psq - pipsqueak, Dp - dp transcription factor, mira - miranda, snk - snake, Dg - dystroglycan, dpp - decapentaplegic, sax - saxophone, TBCB - tubulin-binding cofactor b, Tl - toll, dlg1 - discs large 1, faf - fat facets, scrib - scribble…
GO:0045935	positive regulation of nucleobase-containing compound metabolic process	0.000225	0.0132	1.57	6745	335	756	59	[Su(var)205 - suppressor of variegation 205, hep - hemipterous, lilli - lilliputian, nej - nejire, CG6511 - cg6511 gene product from transcript cg6511-rb, trr - trithorax-related, abd-A - abdominal a, mask - multiple ankyrin repeats single kh domain, trx - trithorax, Jra - jun-related antigen, CG11710 - cg11710 gene product from transcript cg11710-ra, Sbf - set domain binding factor, Mad - mother…
GO:0032268	regulation of cellular protein metabolic process	0.000232	0.0135	1.48	6745	452	756	75	[eIF4G - eukaryotic translation initiation factor 4g, hep - hemipterous, Su(var)205 - suppressor of variegation 205, krimp - krimper, th - thread, Pka-C1 - camp-dependent protein kinase 1, fbl6 - cg13213 gene product from transcript cg13213-rb, slim - scruin like at the midline, Pvr - pdgf- and vegf-receptor related, slik - sterile20-like kinase, Gug - grunge, trr - trithorax-related, Axn - axin,…
GO:0007476	imaginal disc-derived wing morphogenesis	0.000234	0.0135	2.26	6745	83	756	21	[crol - crooked legs, osa - cg7467 gene product from transcript cg7467-re, Mad - mothers against dpp, Pka-C1 - camp-dependent protein kinase 1, psq - pipsqueak, cg - combgap, pan - pangolin, ed - echinoid, Gprk2 - g protein-coupled receptor kinase 2, sd - scalloped, dpp - decapentaplegic, Chd1 - chromodomain-helicase-dna-binding protein 1, sax - saxophone, shn - schnurri, Mrtf - myocardin-related…
GO:0009889	regulation of biosynthetic process	0.000241	0.0138	1.32	6745	907	756	134	[Su(var)205 - suppressor of variegation 205, hep - hemipterous, Ssdp - sequence-specific single-stranded dna-binding protein, ko - knockout, lilli - lilliputian, CG18764 - cg18764 gene product from transcript cg18764-ra, sax - saxophone, MESR4 - misexpression suppressor of ras 4, mask - multiple ankyrin repeats single kh domain, Jra - jun-related antigen, Nelf-A - negative elongation factor a, su…
GO:0010556	regulation of macromolecule biosynthetic process	0.000248	0.0141	1.33	6745	868	756	129	[Su(var)205 - suppressor of variegation 205, hep - hemipterous, Ssdp - sequence-specific single-stranded dna-binding protein, ko - knockout, lilli - lilliputian, CG18764 - cg18764 gene product from transcript cg18764-ra, sax - saxophone, MESR4 - misexpression suppressor of ras 4, mask - multiple ankyrin repeats single kh domain, Jra - jun-related antigen, Nelf-A - negative elongation factor a, su…
GO:2000113	negative regulation of cellular macromolecule biosynthetic process	0.000256	0.0144	1.68	6745	245	756	46	[mof - males absent on the first, crol - crooked legs, Su(var)205 - suppressor of variegation 205, CG32479 - cg32479 gene product from transcript cg32479-ra, tim - timeless, krimp - krimper, psq - pipsqueak, pan - pangolin, Gug - grunge, Samuel - sam-motif ubiquitously expressed punctatedly localized protein, abd-A - abdominal a, Oamb - octopamine receptor in mushroom bodies, DLP - daxx-like prot…
GO:0010558	negative regulation of macromolecule biosynthetic process	0.000256	0.0143	1.68	6745	245	756	46	[mof - males absent on the first, crol - crooked legs, Su(var)205 - suppressor of variegation 205, CG32479 - cg32479 gene product from transcript cg32479-ra, tim - timeless, krimp - krimper, psq - pipsqueak, pan - pangolin, Gug - grunge, Samuel - sam-motif ubiquitously expressed punctatedly localized protein, abd-A - abdominal a, Oamb - octopamine receptor in mushroom bodies, DLP - daxx-like prot…
GO:0042330	taxis	0.000262	0.0145	2.78	6745	45	756	14	[hipk - homeodomain interacting protein kinase, tim - timeless, Sema-2a - cg4700 gene product from transcript cg4700-rc, Sulf1 - sulfated, dpp - decapentaplegic, wun - wunen, Hmgcr - hmg coenzyme a reductase, shep - alan shepard, Cka - connector of kinase to ap-1, M6 - cg7540 gene product from transcript cg7540-rf, Tl - toll, bif - bifocal, dlg1 - discs large 1, rdgA - retinal degeneration a]
GO:0097435	supramolecular fiber organization	0.000269	0.0148	2.01	6745	120	756	27	[mys - myospheroid, p130CAS - cg1212 gene product from transcript cg1212-rd, sick - sickie, twf - twinfilin, msps - mini spindles, Patronin - cg33130 gene product from transcript cg33130-rn, pod1 - cg4532 gene product from transcript cg4532-ra, Smn - survival motor neuron, Shroom - cg34379 gene product from transcript cg34379-rd, RhoGEF2 - cg9635 gene product from transcript cg9635-rf, Msp-300 - …
GO:0009888	tissue development	0.000274	0.0149	1.8	6745	178	756	36	[csw - corkscrew, dsd - distracted, Pvr - pdgf- and vegf-receptor related, Fit2 - fermitin 2, dpp - decapentaplegic, Hmgcr - hmg coenzyme a reductase, CG43897 - cg43897 gene product from transcript cg43897-rl, abd-A - abdominal a, Sep2 - septin 2, kuz - kuzbanian, tx - taxi, Pten - cg5671 gene product from transcript cg5671-rb, CG13366 - cg13366 gene product from transcript cg13366-ra, hyd - hype…
GO:0051246	regulation of protein metabolic process	0.00028	0.0151	1.46	6745	477	756	78	[eIF4G - eukaryotic translation initiation factor 4g, hep - hemipterous, Su(var)205 - suppressor of variegation 205, krimp - krimper, th - thread, Pka-C1 - camp-dependent protein kinase 1, fbl6 - cg13213 gene product from transcript cg13213-rb, slim - scruin like at the midline, Pvr - pdgf- and vegf-receptor related, slik - sterile20-like kinase, Gug - grunge, trr - trithorax-related, Axn - axin,…
GO:0019219	regulation of nucleobase-containing compound metabolic process	0.00029	0.0156	1.32	6745	879	756	130	[Su(var)205 - suppressor of variegation 205, hep - hemipterous, Ssdp - sequence-specific single-stranded dna-binding protein, ko - knockout, lilli - lilliputian, CG18764 - cg18764 gene product from transcript cg18764-ra, sax - saxophone, MESR4 - misexpression suppressor of ras 4, mask - multiple ankyrin repeats single kh domain, Jra - jun-related antigen, Nelf-A - negative elongation factor a, su…
GO:0048598	embryonic morphogenesis	0.00031	0.0165	1.99	6745	121	756	27	[mys - myospheroid, hep - hemipterous, Pkn - protein kinase related to protein kinase n, Pvr - pdgf- and vegf-receptor related, dpp - decapentaplegic, Nrx-IV - neurexin iv, Lac - lachesin, RhoGEF2 - cg9635 gene product from transcript cg9635-rf, Shroom - cg34379 gene product from transcript cg34379-rd, mbc - myoblast city, Jra - jun-related antigen, lack - lethal with a checkpoint kinase, crb - c…
GO:0008593	regulation of Notch signaling pathway	0.000317	0.0168	2.62	6745	51	756	15	[crb - crumbs, hipk - homeodomain interacting protein kinase, CycG - cyclin g, CG32479 - cg32479 gene product from transcript cg32479-ra, e(r) - enhancer of rudimentary, ed - echinoid, Ndfip - nedd4 family interacting protein, EndoGI - endonuclease g inhibitor, msn - misshapen, Dap160 - dynamin associated protein 160, Gmd - gdp-mannose 4,6-dehydratase, Nedd4 - cg42279 gene product from transcript…
GO:0001667	ameboidal-type cell migration	0.00032	0.0168	2.02	6745	115	756	26	[Shc - shc-adaptor protein, mys - myospheroid, mim - missing-in-metastasis, csw - corkscrew, kibra - kibra ortholog, th - thread, Pvr - pdgf- and vegf-receptor related, twf - twinfilin, dpp - decapentaplegic, fz - frizzled, kuz - kuzbanian, egh - egghead, mbc - myoblast city, par-1 - cg8201 gene product from transcript cg8201-rv, how - held out wings, tsr - twinstar, wts - warts, Sin3A - cg8815 g…
GO:0040012	regulation of locomotion	0.000325	0.0169	2.26	6745	79	756	20	[Shc - shc-adaptor protein, mys - myospheroid, hep - hemipterous, Sema-2a - cg4700 gene product from transcript cg4700-rc, th - thread, plexB - plexin b, Sin3A - cg8815 gene product from transcript cg8815-rc, tai - taiman, Vang - van gogh, Pvr - pdgf- and vegf-receptor related, msn - misshapen, fz - frizzled, Lar - leukocyte-antigen-related-like, kuz - kuzbanian, Pten - cg5671 gene product from t…
GO:0051270	regulation of cellular component movement	0.000334	0.0173	2.2	6745	85	756	21	[mys - myospheroid, Shc - shc-adaptor protein, hep - hemipterous, Sema-2a - cg4700 gene product from transcript cg4700-rc, th - thread, plexB - plexin b, Sin3A - cg8815 gene product from transcript cg8815-rc, tai - taiman, Vang - van gogh, Pvr - pdgf- and vegf-receptor related, ens - ensconsin, msn - misshapen, fz - frizzled, Lar - leukocyte-antigen-related-like, kuz - kuzbanian, Pten - cg5671 ge…
GO:0007297	ovarian follicle cell migration	0.000334	0.0172	2.2	6745	85	756	21	[Shc - shc-adaptor protein, mys - myospheroid, mim - missing-in-metastasis, kibra - kibra ortholog, tsr - twinstar, wts - warts, th - thread, tai - taiman, Vang - van gogh, Pvr - pdgf- and vegf-receptor related, twf - twinfilin, Mrtf - myocardin-related transcription factor, hpo - hippo, hop - hopscotch, fz - frizzled, Lar - leukocyte-antigen-related-like, kuz - kuzbanian, egh - egghead, rhea - c…
GO:1903506	regulation of nucleic acid-templated transcription	0.000347	0.0177	1.35	6745	733	756	111	[hep - hemipterous, Su(var)205 - suppressor of variegation 205, Ssdp - sequence-specific single-stranded dna-binding protein, ko - knockout, lilli - lilliputian, CG18764 - cg18764 gene product from transcript cg18764-ra, sax - saxophone, MESR4 - misexpression suppressor of ras 4, mask - multiple ankyrin repeats single kh domain, Jra - jun-related antigen, Nelf-A - negative elongation factor a, su…
GO:0006355	regulation of transcription, DNA-templated	0.000347	0.0176	1.35	6745	733	756	111	[hep - hemipterous, Su(var)205 - suppressor of variegation 205, Ssdp - sequence-specific single-stranded dna-binding protein, ko - knockout, lilli - lilliputian, CG18764 - cg18764 gene product from transcript cg18764-ra, sax - saxophone, MESR4 - misexpression suppressor of ras 4, mask - multiple ankyrin repeats single kh domain, Jra - jun-related antigen, Nelf-A - negative elongation factor a, su…
GO:2001141	regulation of RNA biosynthetic process	0.000347	0.0174	1.35	6745	733	756	111	[hep - hemipterous, Su(var)205 - suppressor of variegation 205, Ssdp - sequence-specific single-stranded dna-binding protein, ko - knockout, lilli - lilliputian, CG18764 - cg18764 gene product from transcript cg18764-ra, sax - saxophone, MESR4 - misexpression suppressor of ras 4, mask - multiple ankyrin repeats single kh domain, Jra - jun-related antigen, Nelf-A - negative elongation factor a, su…
GO:0008360	regulation of cell shape	0.000351	0.0175	2.83	6745	41	756	13	[mys - myospheroid, Fps85D - fps oncogene analog, wts - warts, plexB - plexin b, ed - echinoid, dpp - decapentaplegic, pyd - polychaetoid, msn - misshapen, hop - hopscotch, Pten - cg5671 gene product from transcript cg5671-rb, RhoGEF2 - cg9635 gene product from transcript cg9635-rf, ttk - tramtrack, gho - ghost]
GO:0048190	wing disc dorsal/ventral pattern formation	0.000351	0.0174	2.97	6745	36	756	12	[shn - schnurri, osa - cg7467 gene product from transcript cg7467-re, crb - crumbs, AnnIX - annexin ix, cbt - cabut, lilli - lilliputian, CG8369 - cg8369 gene product from transcript cg8369-rc, Su(Tpl) - cg32217 gene product from transcript cg32217-rb, l(2)08717 - lethal (2) 08717, H - hairless, Sulf1 - sulfated, drpr - draper]
GO:0030334	regulation of cell migration	0.000365	0.0179	2.5	6745	57	756	16	[mys - myospheroid, hep - hemipterous, Sema-2a - cg4700 gene product from transcript cg4700-rc, th - thread, plexB - plexin b, Sin3A - cg8815 gene product from transcript cg8815-rc, tai - taiman, Pvr - pdgf- and vegf-receptor related, msn - misshapen, kuz - kuzbanian, Pten - cg5671 gene product from transcript cg5671-rb, Rme-8 - receptor mediated endocytosis 8, mbc - myoblast city, par-1 - cg8201…
GO:0006935	chemotaxis	0.000365	0.0178	4.46	6745	14	756	7	[wun - wunen, Hmgcr - hmg coenzyme a reductase, Sema-2a - cg4700 gene product from transcript cg4700-rc, Tl - toll, bif - bifocal, Sulf1 - sulfated, dpp - decapentaplegic]
GO:0009953	dorsal/ventral pattern formation	0.000403	0.0195	2.41	6745	63	756	17	[osa - cg7467 gene product from transcript cg7467-re, crb - crumbs, AnnIX - annexin ix, cbt - cabut, lilli - lilliputian, CG8369 - cg8369 gene product from transcript cg8369-rc, CrebA - cyclic-amp response element binding protein a, Sulf1 - sulfated, dpp - decapentaplegic, sax - saxophone, shn - schnurri, Axn - axin, Su(Tpl) - cg32217 gene product from transcript cg32217-rb, l(2)08717 - lethal (2…
GO:0010631	epithelial cell migration	0.000453	0.0218	2.04	6745	105	756	24	[Shc - shc-adaptor protein, mys - myospheroid, mim - missing-in-metastasis, csw - corkscrew, kibra - kibra ortholog, tsr - twinstar, wts - warts, th - thread, Sin3A - cg8815 gene product from transcript cg8815-rc, tai - taiman, Vang - van gogh, Pvr - pdgf- and vegf-receptor related, twf - twinfilin, dpp - decapentaplegic, Mrtf - myocardin-related transcription factor, hpo - hippo, hop - hopscotch…
GO:0051172	negative regulation of nitrogen compound metabolic process	0.000468	0.0224	1.49	6745	388	756	65	[crol - crooked legs, Su(var)205 - suppressor of variegation 205, krimp - krimper, th - thread, Gug - grunge, abd-A - abdominal a, svr - silver, CG12384 - cg12384 gene product from transcript cg12384-ra, Nelf-A - negative elongation factor a, swm - second mitotic wave missing, su(s) - suppressor of sable, Mad - mothers against dpp, CG8677 - cg8677 gene product from transcript cg8677-rb, CG11505 -…
GO:0030001	metal ion transport	0.000469	0.0223	2.15	6745	87	756	21	[Ork1 - open rectifier k[+] channel 1, Ca-P60A - calcium atpase at 60a, Ndae1 - na[+]-driven anion exchanger 1, trpl - trp-like, ine - inebriated, Atpalpha - na pump alpha subunit, Indy - i'm not dead yet, Ndfip - nedd4 family interacting protein, Ca-alpha1D - ca[2+]-channel protein alpha[[1]] subunit d, Nhe1 - na[+]/h[+] hydrogen exchanger 1, Nhe2 - na[+]/h[+] hydrogen exchanger 2, Nckx30C - cg1…
GO:1902531	regulation of intracellular signal transduction	0.000476	0.0225	1.58	6745	294	756	52	[Shc - shc-adaptor protein, hep - hemipterous, CG5521 - cg5521 gene product from transcript cg5521-rb, th - thread, Pka-C1 - camp-dependent protein kinase 1, slim - scruin like at the midline, Pvr - pdgf- and vegf-receptor related, Csk - c-terminal src kinase, Hmgcr - hmg coenzyme a reductase, RhoGEF3 - cg43976 gene product from transcript cg43976-rm, GEFmeso - guanine nucleotide exchange factor …
GO:0040008	regulation of growth	0.000485	0.0228	1.67	6745	224	756	42	[kibra - kibra ortholog, Ac76E - adenylyl cyclase 76e, pnut - peanut, Tao - cg14217 gene product from transcript cg14217-rf, Csk - c-terminal src kinase, CG7427 - cg7427 gene product from transcript cg7427-ra, dpp - decapentaplegic, sax - saxophone, Samuel - sam-motif ubiquitously expressed punctatedly localized protein, babo - baboon, gig - gigas, CG12001 - cg12001 gene product from transcript c…
GO:0050877	nervous system process	0.000492	0.0229	1.74	6745	190	756	37	[mys - myospheroid, vsg - visgun, dikar - cg42799 gene product from transcript cg42799-rg, Obp56e - odorant-binding protein 56e, Fdh - formaldehyde dehydrogenase, Pka-C1 - camp-dependent protein kinase 1, lilli - lilliputian, 5-HT1A - serotonin receptor 1a, ine - inebriated, for - foraging, tko - technical knockout, Oamb - octopamine receptor in mushroom bodies, Ptp10D - protein tyrosine phosphat…
GO:0048878	chemical homeostasis	0.000492	0.0228	1.74	6745	190	756	37	[hep - hemipterous, Ca-P60A - calcium atpase at 60a, CG8177 - cg8177 gene product from transcript cg8177-rh, fbl6 - cg13213 gene product from transcript cg13213-rb, ine - inebriated, Atf3 - activating transcription factor 3, cln3 - cg5582 gene product from transcript cg5582-ra, Nhe2 - na[+]/h[+] hydrogen exchanger 2, Oamb - octopamine receptor in mushroom bodies, Nox - nadph oxidase, babo - baboo…
GO:0061061	muscle structure development	0.000492	0.0226	2.37	6745	64	756	17	[Dys - dystrophin, mys - myospheroid, Msp-300 - muscle-specific protein 300, Sin3A - cg8815 gene product from transcript cg8815-rc, sd - scalloped, ens - ensconsin, Gug - grunge, CG43897 - cg43897 gene product from transcript cg43897-rl, Tl - toll, pyr - pyramus, lms - lateral muscles scarcer, tx - taxi, CG13366 - cg13366 gene product from transcript cg13366-ra, rhea - cg6831 gene product from tr…
GO:0048640	negative regulation of developmental growth	0.000492	0.0225	2.37	6745	64	756	17	[CG6490 - cg6490 gene product from transcript cg6490-rd, Ac76E - adenylyl cyclase 76e, kibra - kibra ortholog, crb - crumbs, wts - warts, Sema-2a - cg4700 gene product from transcript cg4700-rc, Tao - cg14217 gene product from transcript cg14217-rf, Csk - c-terminal src kinase, Fak - focal adhesion kinase, Src64B - src oncogene at 64b, gig - gigas, Tl - toll, bif - bifocal, CG12001 - cg12001 gene…
GO:0031328	positive regulation of cellular biosynthetic process	0.000504	0.0229	1.51	6745	367	756	62	[hep - hemipterous, Su(var)205 - suppressor of variegation 205, lilli - lilliputian, nej - nejire, CG6511 - cg6511 gene product from transcript cg6511-rb, trr - trithorax-related, abd-A - abdominal a, mask - multiple ankyrin repeats single kh domain, trx - trithorax, Jra - jun-related antigen, CG11710 - cg11710 gene product from transcript cg11710-ra, Sbf - set domain binding factor, CG4612 - cg4…
GO:0009891	positive regulation of biosynthetic process	0.000504	0.0227	1.51	6745	367	756	62	[hep - hemipterous, Su(var)205 - suppressor of variegation 205, lilli - lilliputian, nej - nejire, CG6511 - cg6511 gene product from transcript cg6511-rb, trr - trithorax-related, abd-A - abdominal a, mask - multiple ankyrin repeats single kh domain, trx - trithorax, Jra - jun-related antigen, CG11710 - cg11710 gene product from transcript cg11710-ra, Sbf - set domain binding factor, CG4612 - cg4…
GO:0016203	muscle attachment	0.000507	0.0227	3.49	6745	23	756	9	[mys - myospheroid, CAP - cg18408 gene product from transcript cg18408-ri, msk - moleskin, slow - slowdown, rhea - cg6831 gene product from transcript cg6831-rb, Dg - dystroglycan, gho - ghost, mbc - myoblast city, how - held out wings]
GO:0008049	male courtship behavior	0.000507	0.0226	3.49	6745	23	756	9	[Adar - adenosine deaminase acting on rna, tko - technical knockout, Oamb - octopamine receptor in mushroom bodies, jhamt - juvenile hormone acid methyltransferase, dlg1 - discs large 1, ppk23 - pickpocket 23, 5-HT1A - serotonin receptor 1a, egh - egghead, gb - genderblind]
GO:0046621	negative regulation of organ growth	0.000507	0.0224	3.49	6745	23	756	9	[kibra - kibra ortholog, crb - crumbs, wts - warts, gig - gigas, dlg1 - discs large 1, Tao - cg14217 gene product from transcript cg14217-rf, Pten - cg5671 gene product from transcript cg5671-rb, Csk - c-terminal src kinase, scrib - scribbled]
GO:0010557	positive regulation of macromolecule biosynthetic process	0.000509	0.0224	1.53	6745	338	756	58	[hep - hemipterous, Su(var)205 - suppressor of variegation 205, lilli - lilliputian, nej - nejire, CG6511 - cg6511 gene product from transcript cg6511-rb, trr - trithorax-related, abd-A - abdominal a, mask - multiple ankyrin repeats single kh domain, trx - trithorax, Jra - jun-related antigen, CG11710 - cg11710 gene product from transcript cg11710-ra, Sbf - set domain binding factor, CG4612 - cg4…
GO:0051049	regulation of transport	0.000522	0.0228	1.69	6745	211	756	40	[Dys - dystrophin, CG31676 - cg31676 gene product from transcript cg31676-ra, mim - missing-in-metastasis, sbr - small bristles, Caps - calcium activated protein for secretion, CG9336 - cg9336 gene product from transcript cg9336-rb, tim - timeless, Pka-C1 - camp-dependent protein kinase 1, lilli - lilliputian, Ca-P60A - calcium atpase at 60a, Tao - cg14217 gene product from transcript cg14217-rf,…
GO:0048863	stem cell differentiation	0.000546	0.0237	4.87	6745	11	756	6	[abd-A - abdominal a, pyr - pyramus, Ca-P60A - calcium atpase at 60a, Smn - survival motor neuron, scrib - scribbled, dpp - decapentaplegic]
GO:0010769	regulation of cell morphogenesis involved in differentiation	0.000557	0.0241	2.42	6745	59	756	16	[Shc - shc-adaptor protein, wts - warts, Sema-2a - cg4700 gene product from transcript cg4700-rc, plexB - plexin b, vvl - ventral veins lacking, Vang - van gogh, shot - short stop, CG8184 - cg8184 gene product from transcript cg8184-rb, fry - furry, bif - bifocal, fz - frizzled, lva - lava lamp, Lar - leukocyte-antigen-related-like, kuz - kuzbanian, Nedd4 - cg42279 gene product from transcript cg…
GO:0010605	negative regulation of macromolecule metabolic process	0.000578	0.0248	1.43	6745	473	756	76	[crol - crooked legs, Su(var)205 - suppressor of variegation 205, krimp - krimper, th - thread, CG11486 - cg11486 gene product from transcript cg11486-rm, Gug - grunge, CG9425 - cg9425 gene product from transcript cg9425-rb, abd-A - abdominal a, svr - silver, CG12384 - cg12384 gene product from transcript cg12384-ra, Nelf-A - negative elongation factor a, swm - second mitotic wave missing, su(s) …
GO:0009968	negative regulation of signal transduction	0.000585	0.0249	1.6	6745	268	756	48	[crol - crooked legs, wdb - widerborst, rno - rhinoceros, th - thread, Pka-C1 - camp-dependent protein kinase 1, dock - dreadlocks, nej - nejire, Tao - cg14217 gene product from transcript cg14217-rf, E(bx) - enhancer of bithorax, Gug - grunge, Axn - axin, Fs - follistatin, Dap160 - dynamin associated protein 160, CG8184 - cg8184 gene product from transcript cg8184-rb, Ptp10D - protein tyrosine p…
GO:0019933	cAMP-mediated signaling	0.000585	0.0248	3.76	6745	19	756	8	[Ac76E - adenylyl cyclase 76e, hang - hangover, Ac3 - cg1506 gene product from transcript cg1506-ra, Pka-C1 - camp-dependent protein kinase 1, dnc - dunce, Ac78C - adenylyl cyclase 78c, Cirl - cg8639 gene product from transcript cg8639-rg, CG11318 - cg11318 gene product from transcript cg11318-ra]
GO:0010629	negative regulation of gene expression	0.000594	0.025	1.52	6745	340	756	58	[crol - crooked legs, Su(var)205 - suppressor of variegation 205, krimp - krimper, th - thread, CG11486 - cg11486 gene product from transcript cg11486-rm, Gug - grunge, CG9425 - cg9425 gene product from transcript cg9425-rb, abd-A - abdominal a, CG12384 - cg12384 gene product from transcript cg12384-ra, Nelf-A - negative elongation factor a, swm - second mitotic wave missing, su(s) - suppressor o…
GO:0060828	regulation of canonical Wnt signaling pathway	0.000599	0.0251	2.33	6745	65	756	17	[CG8786 - cg8786 gene product from transcript cg8786-rb, Gint3 - gdi interacting protein 3, hipk - homeodomain interacting protein kinase, wts - warts, Ssdp - sequence-specific single-stranded dna-binding protein, th - thread, Sin3A - cg8815 gene product from transcript cg8815-rc, nej - nejire, Sulf1 - sulfated, tws - twins, Axn - axin, CG8184 - cg8184 gene product from transcript cg8184-rb, hpo …
GO:1902275	regulation of chromatin organization	0.000643	0.0268	2.2	6745	77	756	19	[htt - huntingtin, mof - males absent on the first, ctrip - circadian trip, CG9007 - cg9007 gene product from transcript cg9007-rb, crol - crooked legs, Su(var)205 - suppressor of variegation 205, Jarid2 - jumonji, at rich interactive domain 2, psq - pipsqueak, Gug - grunge, Samuel - sam-motif ubiquitously expressed punctatedly localized protein, trr - trithorax-related, CG11092 - cg11092 gene pr…
GO:0031327	negative regulation of cellular biosynthetic process	0.000645	0.0267	1.61	6745	255	756	46	[mof - males absent on the first, crol - crooked legs, Su(var)205 - suppressor of variegation 205, CG32479 - cg32479 gene product from transcript cg32479-ra, tim - timeless, krimp - krimper, psq - pipsqueak, pan - pangolin, Gug - grunge, Samuel - sam-motif ubiquitously expressed punctatedly localized protein, abd-A - abdominal a, Oamb - octopamine receptor in mushroom bodies, DLP - daxx-like prot…
GO:0009890	negative regulation of biosynthetic process	0.000645	0.0266	1.61	6745	255	756	46	[mof - males absent on the first, crol - crooked legs, Su(var)205 - suppressor of variegation 205, CG32479 - cg32479 gene product from transcript cg32479-ra, tim - timeless, krimp - krimper, psq - pipsqueak, pan - pangolin, Gug - grunge, Samuel - sam-motif ubiquitously expressed punctatedly localized protein, abd-A - abdominal a, Oamb - octopamine receptor in mushroom bodies, DLP - daxx-like prot…
GO:0007015	actin filament organization	0.000648	0.0265	2.11	6745	89	756	21	[mys - myospheroid, p130CAS - cg1212 gene product from transcript cg1212-rd, Msp-300 - muscle-specific protein 300, Fps85D - fps oncogene analog, tsr - twinstar, sick - sickie, didum - dilute class unconventional myosin, ed - echinoid, twf - twinfilin, Src64B - src oncogene at 64b, bt - bent, CAP - cg18408 gene product from transcript cg18408-ri, gek - genghis khan, pod1 - cg4532 gene product fro…
GO:0007167	enzyme linked receptor protein signaling pathway	0.000648	0.0264	2.11	6745	89	756	21	[Shc - shc-adaptor protein, p130CAS - cg1212 gene product from transcript cg1212-rd, csw - corkscrew, lack - lethal with a checkpoint kinase, Fps85D - fps oncogene analog, hep - hemipterous, Mad - mothers against dpp, Eph - eph receptor tyrosine kinase, Pvr - pdgf- and vegf-receptor related, Src64B - src oncogene at 64b, Socs16D - suppressor of cytokine signaling at 16d, dpp - decapentaplegic, Gp…
GO:0031324	negative regulation of cellular metabolic process	0.00068	0.0275	1.46	6745	423	756	69	[crol - crooked legs, Su(var)205 - suppressor of variegation 205, krimp - krimper, th - thread, Gug - grunge, abd-A - abdominal a, svr - silver, babo - baboon, mask - multiple ankyrin repeats single kh domain, CG12384 - cg12384 gene product from transcript cg12384-ra, Nelf-A - negative elongation factor a, swm - second mitotic wave missing, su(s) - suppressor of sable, Mad - mothers against dpp, …
GO:0120035	regulation of plasma membrane bounded cell projection organization	0.0007	0.0282	1.98	6745	108	756	24	[Shc - shc-adaptor protein, tsr - twinstar, hep - hemipterous, wts - warts, Sema-2a - cg4700 gene product from transcript cg4700-rc, plexB - plexin b, CG4061 - cg4061 gene product from transcript cg4061-ra, vvl - ventral veins lacking, Vang - van gogh, twf - twinfilin, Prosap - cg30483 gene product from transcript cg30483-rb, shot - short stop, CG9288 - cg9288 gene product from transcript cg9288-…
GO:0035051	cardiocyte differentiation	0.000714	0.0285	7.14	6745	5	756	4	[abd-A - abdominal a, pyr - pyramus, kuz - kuzbanian, dpp - decapentaplegic]
GO:0007163	establishment or maintenance of cell polarity	0.000725	0.0288	2.01	6745	102	756	23	[Shc - shc-adaptor protein, Dys - dystrophin, p130CAS - cg1212 gene product from transcript cg1212-rd, crb - crumbs, csw - corkscrew, AnnIX - annexin ix, tsr - twinstar, Dp - dp transcription factor, Vang - van gogh, Csk - c-terminal src kinase, Dg - dystroglycan, msps - mini spindles, tws - twins, TBCB - tubulin-binding cofactor b, sff - sugar-free frosting, hop - hopscotch, dlg1 - discs large 1…
GO:0060537	muscle tissue development	0.000731	0.0289	5.58	6745	8	756	5	[abd-A - abdominal a, kuz - kuzbanian, Fit2 - fermitin 2, Mlp60A - muscle lim protein at 60a, Mlp84B - muscle lim protein at 84b]
GO:0003156	regulation of animal organ formation	0.000731	0.0288	5.58	6745	8	756	5	[shn - schnurri, Mad - mothers against dpp, Nedd4 - cg42279 gene product from transcript cg42279-rj, Abd-B - abdominal b, dpp - decapentaplegic]
GO:0045214	sarcomere organization	0.000732	0.0286	3.35	6745	24	756	9	[mys - myospheroid, mask - multiple ankyrin repeats single kh domain, CG13366 - cg13366 gene product from transcript cg13366-ra, rhea - cg6831 gene product from transcript cg6831-rb, Dg - dystroglycan, bt - bent, Mlp84B - muscle lim protein at 84b, how - held out wings, Mical - molecule interacting with casl]
GO:1903507	negative regulation of nucleic acid-templated transcription	0.000744	0.0289	1.7	6745	194	756	37	[mof - males absent on the first, crol - crooked legs, Su(var)205 - suppressor of variegation 205, CG32479 - cg32479 gene product from transcript cg32479-ra, tim - timeless, psq - pipsqueak, pan - pangolin, Gug - grunge, Samuel - sam-motif ubiquitously expressed punctatedly localized protein, abd-A - abdominal a, Oamb - octopamine receptor in mushroom bodies, DLP - daxx-like protein, CG9932 - cg9…
GO:0045892	negative regulation of transcription, DNA-templated	0.000744	0.0287	1.7	6745	194	756	37	[mof - males absent on the first, crol - crooked legs, Su(var)205 - suppressor of variegation 205, CG32479 - cg32479 gene product from transcript cg32479-ra, tim - timeless, psq - pipsqueak, pan - pangolin, Gug - grunge, Samuel - sam-motif ubiquitously expressed punctatedly localized protein, abd-A - abdominal a, Oamb - octopamine receptor in mushroom bodies, DLP - daxx-like protein, CG9932 - cg9…
GO:1902679	negative regulation of RNA biosynthetic process	0.000744	0.0286	1.7	6745	194	756	37	[mof - males absent on the first, crol - crooked legs, Su(var)205 - suppressor of variegation 205, CG32479 - cg32479 gene product from transcript cg32479-ra, tim - timeless, psq - pipsqueak, pan - pangolin, Gug - grunge, Samuel - sam-motif ubiquitously expressed punctatedly localized protein, abd-A - abdominal a, Oamb - octopamine receptor in mushroom bodies, DLP - daxx-like protein, CG9932 - cg9…
GO:2000027	regulation of animal organ morphogenesis	0.00075	0.0287	2.23	6745	72	756	18	[nct - nicastrin, csw - corkscrew, hipk - homeodomain interacting protein kinase, Mad - mothers against dpp, th - thread, ed - echinoid, Abd-B - abdominal b, Src64B - src oncogene at 64b, sd - scalloped, dpp - decapentaplegic, shn - schnurri, cno - canoe, mask - multiple ankyrin repeats single kh domain, Nedd4 - cg42279 gene product from transcript cg42279-rj, Pten - cg5671 gene product from tran…
GO:0008344	adult locomotory behavior	0.000752	0.0286	2.64	6745	44	756	13	[Adar - adenosine deaminase acting on rna, Sema-2a - cg4700 gene product from transcript cg4700-rc, Ca-P60A - calcium atpase at 60a, kuk - kugelkern, Atpalpha - na pump alpha subunit, Cirl - cg8639 gene product from transcript cg8639-rg, Gpdh - glycerol 3 phosphate dehydrogenase, Plc21C - phospholipase c at 21c, shep - alan shepard, sim - single-minded, tay - tay bridge, Itp-r83A - inositol 1,4,5…
GO:0007043	cell-cell junction assembly	0.000752	0.0284	2.64	6745	44	756	13	[crb - crumbs, CG7713 - cg7713 gene product from transcript cg7713-ra, Atpalpha - na pump alpha subunit, Src64B - src oncogene at 64b, Nrx-IV - neurexin iv, wun - wunen, cold - coiled, pyd - polychaetoid, kst - karst, Lac - lachesin, dlg1 - discs large 1, scrib - scribbled, CG8121 - cg8121 gene product from transcript cg8121-ra]
GO:0031344	regulation of cell projection organization	0.000805	0.0303	1.96	6745	109	756	24	[Shc - shc-adaptor protein, tsr - twinstar, hep - hemipterous, wts - warts, Sema-2a - cg4700 gene product from transcript cg4700-rc, plexB - plexin b, CG4061 - cg4061 gene product from transcript cg4061-ra, vvl - ventral veins lacking, Vang - van gogh, twf - twinfilin, Prosap - cg30483 gene product from transcript cg30483-rb, shot - short stop, CG9288 - cg9288 gene product from transcript cg9288-…
GO:0034968	histone lysine methylation	0.000821	0.0307	2.89	6745	34	756	11	[trr - trithorax-related, ptip - cg32133 gene product from transcript cg32133-ra, Sbf - set domain binding factor, Utx - cg5640 gene product from transcript cg5640-rb, Su(var)205 - suppressor of variegation 205, ash1 - absent, small, or homeotic discs 1, Ncoa6 - cg14023 gene product from transcript cg14023-rd, nej - nejire, Hcf - host cell factor, Dpy-30L1 - dpy-30-like 1, trx - trithorax]
GO:2000145	regulation of cell motility	0.000831	0.0309	2.34	6745	61	756	16	[mys - myospheroid, hep - hemipterous, Sema-2a - cg4700 gene product from transcript cg4700-rc, th - thread, plexB - plexin b, Sin3A - cg8815 gene product from transcript cg8815-rc, tai - taiman, Pvr - pdgf- and vegf-receptor related, msn - misshapen, kuz - kuzbanian, Pten - cg5671 gene product from transcript cg5671-rb, Rme-8 - receptor mediated endocytosis 8, mbc - myoblast city, par-1 - cg8201…
GO:0019935	cyclic-nucleotide-mediated signaling	0.000881	0.0326	3.57	6745	20	756	8	[Ac76E - adenylyl cyclase 76e, hang - hangover, Ac3 - cg1506 gene product from transcript cg1506-ra, Pka-C1 - camp-dependent protein kinase 1, dnc - dunce, Ac78C - adenylyl cyclase 78c, Cirl - cg8639 gene product from transcript cg8639-rg, CG11318 - cg11318 gene product from transcript cg11318-ra]
GO:0035107	appendage morphogenesis	0.000881	0.0325	1.92	6745	116	756	25	[crol - crooked legs, th - thread, Pka-C1 - camp-dependent protein kinase 1, psq - pipsqueak, cg - combgap, pan - pangolin, dpp - decapentaplegic, Chd1 - chromodomain-helicase-dna-binding protein 1, sax - saxophone, Gug - grunge, svr - silver, babo - baboon, msk - moleskin, GEFmeso - guanine nucleotide exchange factor in mesoderm, osa - cg7467 gene product from transcript cg7467-re, Mad - mothers…
GO:0032101	regulation of response to external stimulus	0.000881	0.0323	1.92	6745	116	756	25	[Shc - shc-adaptor protein, CG10157 - cg10157 gene product from transcript cg10157-ra, vvl - ventral veins lacking, for - foraging, fz - frizzled, trbd - trabid, Pten - cg5671 gene product from transcript cg5671-rb, BG4 - cg12297 gene product from transcript cg12297-ra, Jra - jun-related antigen, ptip - cg32133 gene product from transcript cg32133-ra, grass - gram-positive specific serine proteas…
GO:0033044	regulation of chromosome organization	0.000924	0.0337	1.95	6745	110	756	24	[htt - huntingtin, mof - males absent on the first, ctrip - circadian trip, CG9007 - cg9007 gene product from transcript cg9007-rb, crol - crooked legs, Su(var)205 - suppressor of variegation 205, Jarid2 - jumonji, at rich interactive domain 2, psq - pipsqueak, tws - twins, slik - sterile20-like kinase, Samuel - sam-motif ubiquitously expressed punctatedly localized protein, Gug - grunge, CG11092…
GO:0051247	positive regulation of protein metabolic process	0.000932	0.0338	1.62	6745	231	756	42	[tyf - twenty-four, Su(var)205 - suppressor of variegation 205, hep - hemipterous, stv - starvin, th - thread, Pka-C1 - camp-dependent protein kinase 1, Tao - cg14217 gene product from transcript cg14217-rf, fbl6 - cg13213 gene product from transcript cg13213-rb, Gadd45 - cg11086 gene product from transcript cg11086-ra, slim - scruin like at the midline, Pvr - pdgf- and vegf-receptor related, CG7…
GO:0007498	mesoderm development	0.000951	0.0343	2.58	6745	45	756	13	[Msp-300 - muscle-specific protein 300, csw - corkscrew, Abd-B - abdominal b, bt - bent, dpp - decapentaplegic, shn - schnurri, CG43897 - cg43897 gene product from transcript cg43897-rl, abd-A - abdominal a, pyr - pyramus, tx - taxi, foi - fear-of-intimacy, BM-40-SPARC - cg6378 gene product from transcript cg6378-ra, how - held out wings]
GO:0023057	negative regulation of signaling	0.000955	0.0343	1.56	6745	281	756	49	[crol - crooked legs, rno - rhinoceros, th - thread, Pka-C1 - camp-dependent protein kinase 1, nej - nejire, Gug - grunge, Axn - axin, Fs - follistatin, Dap160 - dynamin associated protein 160, Ptp10D - protein tyrosine phosphatase 10d, gig - gigas, dnc - dunce, par-1 - cg8201 gene product from transcript cg8201-rv, lack - lethal with a checkpoint kinase, hipk - homeodomain interacting protein ki…
GO:0050801	ion homeostasis	0.000964	0.0344	1.97	6745	104	756	23	[Ca-P60A - calcium atpase at 60a, CG8177 - cg8177 gene product from transcript cg8177-rh, fbl6 - cg13213 gene product from transcript cg13213-rb, Ndae1 - na[+]-driven anion exchanger 1, trpl - trp-like, Atpalpha - na pump alpha subunit, cln3 - cg5582 gene product from transcript cg5582-ra, MtnA - metallothionein a, Nhe1 - na[+]/h[+] hydrogen exchanger 1, Nhe2 - na[+]/h[+] hydrogen exchanger 2, Oa…
GO:0051668	localization within membrane	0.000994	0.0353	3.9	6745	16	756	7	[pod1 - cg4532 gene product from transcript cg4532-ra, dlg1 - discs large 1, Smn - survival motor neuron, scrib - scribbled, LamC - lamin c, gho - ghost, sec24 - cg1472 gene product from transcript cg1472-ra]
GO:0030516	regulation of axon extension	0.000994	0.0351	3.9	6745	16	756	7	[Sema-2a - cg4700 gene product from transcript cg4700-rc, bif - bifocal, fz - frizzled, Lar - leukocyte-antigen-related-like, kuz - kuzbanian, Vang - van gogh, shot - short stop]
GO:0061387	regulation of extent of cell growth	0.000994	0.035	3.9	6745	16	756	7	[Sema-2a - cg4700 gene product from transcript cg4700-rc, bif - bifocal, fz - frizzled, Lar - leukocyte-antigen-related-like, kuz - kuzbanian, Vang - van gogh, shot - short stop]

## Sheet: D hydei AG; GO Process
GO Term	Description	P-value	FDR q-value	Enrichment	N	B	n	b	Genes
GO:0002181	cytoplasmic translation	2.41e-19	1.71e-15	3.24	6352	81	1309	54	[RpL38 - ribosomal protein l38, RpS21 - ribosomal protein s21, RpL30 - ribosomal protein l30, RpL24 - ribosomal protein l24, CG6195 - cg6195 gene product from transcript cg6195-ra, RpL10 - ribosomal protein l10, RpS16 - ribosomal protein s16, RpL17 - ribosomal protein l17, RpL35A - ribosomal protein l35a, RpS14b - ribosomal protein s14b, RpL18A - ribosomal protein l18a, RpS24 - ribosomal protein …
GO:0043043	peptide biosynthetic process	1.1e-15	3.89e-12	2.28	6352	179	1309	84	[RpL38 - ribosomal protein l38, RpS21 - ribosomal protein s21, eIF4G - eukaryotic translation initiation factor 4g, RpL30 - ribosomal protein l30, RpL24 - ribosomal protein l24, CG6195 - cg6195 gene product from transcript cg6195-ra, RpL10 - ribosomal protein l10, mRpL32 - mitochondrial ribosomal protein l32, RpS16 - ribosomal protein s16, RpL17 - ribosomal protein l17, RpL35A - ribosomal protein…
GO:0006412	translation	1.14e-15	2.7e-12	2.29	6352	176	1309	83	[RpL38 - ribosomal protein l38, RpS21 - ribosomal protein s21, eIF4G - eukaryotic translation initiation factor 4g, RpL30 - ribosomal protein l30, RpL24 - ribosomal protein l24, CG6195 - cg6195 gene product from transcript cg6195-ra, RpL10 - ribosomal protein l10, mRpL32 - mitochondrial ribosomal protein l32, RpS16 - ribosomal protein s16, RpL17 - ribosomal protein l17, RpL35A - ribosomal protein…
GO:0043604	amide biosynthetic process	1.03e-13	1.82e-10	2.09	6352	207	1309	89	[RpL38 - ribosomal protein l38, RpS21 - ribosomal protein s21, eIF4G - eukaryotic translation initiation factor 4g, SMSr - cg32380 gene product from transcript cg32380-ra, RpL30 - ribosomal protein l30, RpL24 - ribosomal protein l24, CG6195 - cg6195 gene product from transcript cg6195-ra, RpL10 - ribosomal protein l10, mRpL32 - mitochondrial ribosomal protein l32, RpS16 - ribosomal protein s16, R…
GO:0006518	peptide metabolic process	9.36e-12	1.33e-08	1.94	6352	228	1309	91	[RpL38 - ribosomal protein l38, RpS21 - ribosomal protein s21, eIF4G - eukaryotic translation initiation factor 4g, RpL30 - ribosomal protein l30, RpL24 - ribosomal protein l24, CG6195 - cg6195 gene product from transcript cg6195-ra, RpL10 - ribosomal protein l10, mRpL32 - mitochondrial ribosomal protein l32, RpS16 - ribosomal protein s16, RpL17 - ribosomal protein l17, mRpL17 - mitochondrial rib…
GO:1901566	organonitrogen compound biosynthetic process	3.18e-11	3.76e-08	1.66	6352	407	1309	139	[RpS21 - ribosomal protein s21, CG30415 - cg30415 gene product from transcript cg30415-ra, SMSr - cg32380 gene product from transcript cg32380-ra, CG42503 - cg42503 gene product from transcript cg42503-ra, RpL30 - ribosomal protein l30, CG43313 - cg43313 gene product from transcript cg43313-ra, Prat - phosphoribosylamidotransferase, CG2846 - cg2846 gene product from transcript cg2846-ra, CG1746 -…
GO:0043603	cellular amide metabolic process	2.56e-09	2.59e-06	1.71	6352	286	1309	101	[RpS21 - ribosomal protein s21, SMSr - cg32380 gene product from transcript cg32380-ra, RpL30 - ribosomal protein l30, RpL24 - ribosomal protein l24, mRpL32 - mitochondrial ribosomal protein l32, RpS16 - ribosomal protein s16, RpL17 - ribosomal protein l17, RpL35A - ribosomal protein l35a, bonsai - cg4207 gene product from transcript cg4207-ra, RpL18A - ribosomal protein l18a, RpS24 - ribosomal p…
GO:0022900	electron transport chain	1.12e-08	9.91e-06	2.63	6352	59	1309	32	[CG12203 - cg12203 gene product from transcript cg12203-ra, CG9306 - cg9306 gene product from transcript cg9306-ra, CG12859 - cg12859 gene product from transcript cg12859-ra, CG3192 - cg3192 gene product from transcript cg3192-ra, CoIV - cytochrome c oxidase subunit iv, levy - cg17280 gene product from transcript cg17280-ra, CG8680 - cg8680 gene product from transcript cg8680-ra, CG5548 - cg5548 …
GO:0022904	respiratory electron transport chain	2.09e-07	0.000165	2.51	6352	56	1309	29	[CG9306 - cg9306 gene product from transcript cg9306-ra, CG12859 - cg12859 gene product from transcript cg12859-ra, CG3192 - cg3192 gene product from transcript cg3192-ra, CoIV - cytochrome c oxidase subunit iv, levy - cg17280 gene product from transcript cg17280-ra, CG8680 - cg8680 gene product from transcript cg8680-ra, CG5548 - cg5548 gene product from transcript cg5548-ra, CoVIIc - cytochrome…
GO:0035152	regulation of tube architecture, open tracheal system	5.55e-07	0.000393	2.35	6352	64	1309	31	[mys - myospheroid, Vha68-2 - v-atpase 69 kda subunit 2, wkd - whacked, Fas2 - fasciclin 2, Mmp1 - matrix metalloproteinase 1, dpp - decapentaplegic, Nrx-IV - neurexin iv, cora - coracle, Gl - glued, mew - multiple edematous wings, Rbcn-3B - rabconnectin-3b, crim - crimpled, membrin - cg4780 gene product from transcript cg4780-ra, Lac - lachesin, shi - shibire, Smn - survival motor neuron, CG3921…
GO:0044271	cellular nitrogen compound biosynthetic process	2.85e-06	0.00184	1.41	6352	486	1309	141	[RpS21 - ribosomal protein s21, SMSr - cg32380 gene product from transcript cg32380-ra, RpL30 - ribosomal protein l30, Prat - phosphoribosylamidotransferase, CG2846 - cg2846 gene product from transcript cg2846-ra, CG1746 - cg1746 gene product from transcript cg1746-ra, ATPsyn-b - atp synthase, subunit b, RpL24 - ribosomal protein l24, mRpL32 - mitochondrial ribosomal protein l32, RpS16 - ribosoma…
GO:0065008	regulation of biological quality	3.76e-06	0.00222	1.3	6352	789	1309	212	[mys - myospheroid, SH3PX1 - cg6757 gene product from transcript cg6757-ra, Ctr1A - copper transporter 1a, Ca-P60A - calcium atpase at 60a, CG8177 - cg8177 gene product from transcript cg8177-rh, ClC-c - chloride channel-c, Pvr - pdgf- and vegf-receptor related, Btk29A - btk family kinase at 29a, CG1319 - cg1319 gene product from transcript cg1319-rb, CG12272 - cg12272 gene product from transcrip…
GO:0051179	localization	8.04e-06	0.00439	1.23	6352	1208	1309	305	[htt - huntingtin, SH3PX1 - cg6757 gene product from transcript cg6757-ra, Ctr1A - copper transporter 1a, CG31689 - cg31689 gene product from transcript cg31689-rh, ATPsyn-b - atp synthase, subunit b, mon2 - cg8683 gene product from transcript cg8683-rb, Ca-P60A - calcium atpase at 60a, Snx6 - cg8282 gene product from transcript cg8282-ra, CG8177 - cg8177 gene product from transcript cg8177-rh, C…
GO:0006810	transport	9.46e-06	0.00479	1.25	6352	1005	1309	259	[htt - huntingtin, Ctr1A - copper transporter 1a, SH3PX1 - cg6757 gene product from transcript cg6757-ra, CG31689 - cg31689 gene product from transcript cg31689-rh, ATPsyn-b - atp synthase, subunit b, Ca-P60A - calcium atpase at 60a, mon2 - cg8683 gene product from transcript cg8683-rb, CG8177 - cg8177 gene product from transcript cg8177-rh, Snx6 - cg8282 gene product from transcript cg8282-ra, C…
GO:0055085	transmembrane transport	1.23e-05	0.00583	1.48	6352	318	1309	97	[sec63 - cg8583 gene product from transcript cg8583-ra, Mvl - malvolio, Ctr1A - copper transporter 1a, CG31689 - cg31689 gene product from transcript cg31689-rh, Ca-P60A - calcium atpase at 60a, ATPsyn-b - atp synthase, subunit b, CG1746 - cg1746 gene product from transcript cg1746-ra, ClC-c - chloride channel-c, CG8177 - cg8177 gene product from transcript cg8177-rh, CD98hc - cd98 heavy chain, C…
GO:0015986	ATP synthesis coupled proton transport	2.07e-05	0.0092	3.73	6352	13	1309	10	[l(1)G0230 - lethal (1) g0230, l(2)06225 - lethal (2) 06225, CG4692 - cg4692 gene product from transcript cg4692-rb, Oscp - oligomycin sensitivity-conferring protein, CG3321 - cg3321 gene product from transcript cg3321-rc, ATPsyn-b - atp synthase, subunit b, CG1746 - cg1746 gene product from transcript cg1746-ra, ATPsyn-Cf6 - atpase coupling factor 6, blw - bellwether, ATPsyn-d - atp synthase, su…
GO:0015985	energy coupled proton transport, down electrochemical gradient	2.07e-05	0.00865	3.73	6352	13	1309	10	[l(1)G0230 - lethal (1) g0230, l(2)06225 - lethal (2) 06225, CG4692 - cg4692 gene product from transcript cg4692-rb, Oscp - oligomycin sensitivity-conferring protein, CG3321 - cg3321 gene product from transcript cg3321-rc, ATPsyn-b - atp synthase, subunit b, CG1746 - cg1746 gene product from transcript cg1746-ra, ATPsyn-Cf6 - atpase coupling factor 6, blw - bellwether, ATPsyn-d - atp synthase, su…
GO:0006120	mitochondrial electron transport, NADH to ubiquinone	2.34e-05	0.00923	2.77	6352	28	1309	16	[CG9306 - cg9306 gene product from transcript cg9306-ra, CG12859 - cg12859 gene product from transcript cg12859-ra, CG12400 - cg12400 gene product from transcript cg12400-rb, Pdsw - cg8844 gene product from transcript cg8844-ra, CG3192 - cg3192 gene product from transcript cg3192-ra, CG7712 - cg7712 gene product from transcript cg7712-rb, CG8680 - cg8680 gene product from transcript cg8680-ra, CG…
GO:0051234	establishment of localization	3.06e-05	0.0114	1.23	6352	1042	1309	264	[htt - huntingtin, Ctr1A - copper transporter 1a, SH3PX1 - cg6757 gene product from transcript cg6757-ra, CG31689 - cg31689 gene product from transcript cg31689-rh, ATPsyn-b - atp synthase, subunit b, Ca-P60A - calcium atpase at 60a, mon2 - cg8683 gene product from transcript cg8683-rb, Snx6 - cg8282 gene product from transcript cg8282-ra, CG8177 - cg8177 gene product from transcript cg8177-rh, C…
GO:0034220	ion transmembrane transport	4.23e-05	0.015	1.68	6352	147	1309	51	[Mvl - malvolio, Ctr1A - copper transporter 1a, Ca-P60A - calcium atpase at 60a, ATPsyn-b - atp synthase, subunit b, CG1746 - cg1746 gene product from transcript cg1746-ra, CG16718 - cg16718 gene product from transcript cg16718-ra, ClC-c - chloride channel-c, CD98hc - cd98 heavy chain, Indy - i'm not dead yet, l(1)G0230 - lethal (1) g0230, CG10006 - cg10006 gene product from transcript cg10006-rb…
GO:0006811	ion transport	4.33e-05	0.0146	1.52	6352	243	1309	76	[CG42321 - cg42321 gene product from transcript cg42321-rm, Mvl - malvolio, Ctr1A - copper transporter 1a, CG10483 - cg10483 gene product from transcript cg10483-ra, Ca-P60A - calcium atpase at 60a, ATPsyn-b - atp synthase, subunit b, CG1746 - cg1746 gene product from transcript cg1746-ra, CG16718 - cg16718 gene product from transcript cg16718-ra, ClC-c - chloride channel-c, CG8177 - cg8177 gene …
GO:0006091	generation of precursor metabolites and energy	4.69e-05	0.0151	1.79	6352	111	1309	41	[CG12203 - cg12203 gene product from transcript cg12203-ra, CG9306 - cg9306 gene product from transcript cg9306-ra, Pfrx - 6-phosphofructo-2-kinase, CG12859 - cg12859 gene product from transcript cg12859-ra, CG3192 - cg3192 gene product from transcript cg3192-ra, CoIV - cytochrome c oxidase subunit iv, levy - cg17280 gene product from transcript cg17280-ra, CG8680 - cg8680 gene product from trans…
GO:0097435	supramolecular fiber organization	6.15e-05	0.019	1.74	6352	123	1309	44	[mys - myospheroid, cib - ciboulot, Zasp66 - z band alternatively spliced pdz-motif protein 66, atl - atlastin, Grip84 - gamma-tubulin ring protein 84, Myo10A - myosin 10a, Khc - kinesin heavy chain, Myo31DF - myosin 31df, msps - mini spindles, ena - enabled, Fim - fimbrin, Patronin - cg33130 gene product from transcript cg33130-rn, CG12272 - cg12272 gene product from transcript cg12272-rb, Gl - …
GO:0006122	mitochondrial electron transport, ubiquinol to cytochrome c	9.63e-05	0.0285	3.88	6352	10	1309	8	[CG7580 - cg7580 gene product from transcript cg7580-ra, ox - oxen, CG30354 - cg30354 gene product from transcript cg30354-rb, RFeSP - rieske iron-sulfur protein, CG32649 - cg32649 gene product from transcript cg32649-ra, CG14482 - cg14482 gene product from transcript cg14482-rb, CG4169 - cg4169 gene product from transcript cg4169-ra, CG17856 - cg17856 gene product from transcript cg17856-ra]
GO:0045216	cell-cell junction organization	0.000105	0.0299	2.18	6352	49	1309	22	[G-oalpha47A - g protein oalpha 47a, crb - crumbs, Mmp1 - matrix metalloproteinase 1, Mmp2 - matrix metalloproteinase 2, CG42748 - cg42748 gene product from transcript cg42748-rj, CG7713 - cg7713 gene product from transcript cg7713-ra, shg - shotgun, shakB - shaking b, Nrx-IV - neurexin iv, crok - crooked, cora - coracle, pyd - polychaetoid, kst - karst, crim - crimpled, Lac - lachesin, Tsf2 - tr…
GO:0035148	tube formation	0.000123	0.0335	2.5	6352	31	1309	16	[Vha68-2 - v-atpase 69 kda subunit 2, Rbcn-3A - rabconnectin-3a, Egfr - epidermal growth factor receptor, Act5C - actin 5c, wkd - whacked, Mmp1 - matrix metalloproteinase 1, Mmp2 - matrix metalloproteinase 2, shot - short stop, Gl - glued, Moe - moesin, sec23 - cg1250 gene product from transcript cg1250-rd, Rbcn-3B - rabconnectin-3b, membrin - cg4780 gene product from transcript cg4780-ra, Smn - …
GO:0006820	anion transport	0.000225	0.0592	1.69	6352	118	1309	41	[CG11576 - cg11576 gene product from transcript cg11576-ra, CG42321 - cg42321 gene product from transcript cg42321-rm, CG10483 - cg10483 gene product from transcript cg10483-ra, CG14040 - cg14040 gene product from transcript cg14040-ra, aralar1 - cg2139 gene product from transcript cg2139-rc, Dic1 - dicarboxylate carrier 1, CG16718 - cg16718 gene product from transcript cg16718-ra, ClC-c - chlori…
GO:0051258	protein polymerization	0.000315	0.0797	3.03	6352	16	1309	10	[CG12272 - cg12272 gene product from transcript cg12272-rb, CG7429 - cg7429 gene product from transcript cg7429-ra, Cdc42 - cg12530 gene product from transcript cg12530-rc, shi - shibire, CG11436 - cg11436 gene product from transcript cg11436-ra, Khc - kinesin heavy chain, spir - spire, msps - mini spindles, opa1-like - optic atrophy 1-like, ens - ensconsin]
GO:0055114	oxidation-reduction process	0.000334	0.0816	1.62	6352	135	1309	45	[CG12203 - cg12203 gene product from transcript cg12203-ra, CG9306 - cg9306 gene product from transcript cg9306-ra, CG12859 - cg12859 gene product from transcript cg12859-ra, CG3192 - cg3192 gene product from transcript cg3192-ra, CG1041 - cg1041 gene product from transcript cg1041-ra, CoIV - cytochrome c oxidase subunit iv, CG9577 - cg9577 gene product from transcript cg9577-ra, Ca-P60A - calciu…
GO:0003008	system process	0.000386	0.0912	1.47	6352	218	1309	66	[mys - myospheroid, Mvl - malvolio, CG1749 - cg1749 gene product from transcript cg1749-ra, vsg - visgun, Ggamma1 - g protein gamma 1, mri - mrityu, lilli - lilliputian, Ca-P60A - calcium atpase at 60a, Atg1 - autophagy-specific gene 1, ClC-c - chloride channel-c, CG8086 - cg8086 gene product from transcript cg8086-rk, pum - pumilio, Btk29A - btk family kinase at 29a, mew - multiple edematous win…
GO:0007411	axon guidance	0.000387	0.0885	1.62	6352	132	1309	44	[mys - myospheroid, CdGAPr - cg10538 gene product from transcript cg10538-rd, Ptp99A - protein tyrosine phosphatase 99a, XNP - cg4548 gene product from transcript cg4548-ra, dlp - dally-like, Fas2 - fasciclin 2, ko - knockout, fend - forked end, dnt - doughnut on 2, betaTub60D - beta-tubulin at 60d, Tig - tiggrin, Khc - kinesin heavy chain, msps - mini spindles, ena - enabled, for - foraging, tri…
GO:0098742	cell-cell adhesion via plasma-membrane adhesion molecules	0.000456	0.101	2.65	6352	22	1309	12	[mys - myospheroid, Fas2 - fasciclin 2, Cals - calsyntenin-1, mew - multiple edematous wings, Lac - lachesin, shg - shotgun, ed - echinoid, beat-Ic - beaten path ic, beat-IIb - cg4135 gene product from transcript cg4135-rb, caps - capricious, fw - furrowed, Cont - contactin]
GO:0000904	cell morphogenesis involved in differentiation	0.000457	0.0981	2.23	6352	37	1309	17	[mys - myospheroid, crb - crumbs, Ppcs - phosphopantothenoylcysteine synthetase, Fas2 - fasciclin 2, Tig - tiggrin, Scm - sex comb on midleg, ena - enabled, LanA - laminin a, Sce - sex combs extra, msn - misshapen, mew - multiple edematous wings, ben - bendless, fry - furry, Lar - leukocyte-antigen-related-like, Smn - survival motor neuron, Patj - cg12021 gene product from transcript cg12021-rc, …
GO:0035149	lumen formation, open tracheal system	0.000488	0.102	2.52	6352	25	1309	13	[Vha68-2 - v-atpase 69 kda subunit 2, Rbcn-3A - rabconnectin-3a, Egfr - epidermal growth factor receptor, wkd - whacked, shot - short stop, Gl - glued, Moe - moesin, sec23 - cg1250 gene product from transcript cg1250-rd, Rbcn-3B - rabconnectin-3b, membrin - cg4780 gene product from transcript cg4780-ra, Smn - survival motor neuron, Dhc64C - dynein heavy chain 64c, garz - gartenzwerg]
GO:0098656	anion transmembrane transport	0.000507	0.103	1.96	6352	57	1309	23	[Tpc2 - thiamine pyrophosphate carrier protein 2, CG42575 - cg42575 gene product from transcript cg42575-ra, CG14040 - cg14040 gene product from transcript cg14040-ra, CG9090 - cg9090 gene product from transcript cg9090-ra, CG15279 - cg15279 gene product from transcript cg15279-rb, aralar1 - cg2139 gene product from transcript cg2139-rc, path - pathetic, Dic1 - dicarboxylate carrier 1, ClC-c - ch…
GO:0023051	regulation of signaling	0.000522	0.103	1.25	6352	636	1309	164	[BicD - bicaudal d, SH3PX1 - cg6757 gene product from transcript cg6757-ra, CHIP - cg5203 gene product from transcript cg5203-ra, Uba2 - smt3 activating enzyme 2, XNP - cg4548 gene product from transcript cg4548-ra, CG5110 - cg5110 gene product from transcript cg5110-rb, CG8965 - cg8965 gene product from transcript cg8965-ra, siz - schizo, CG9336 - cg9336 gene product from transcript cg9336-rb, n…
GO:0010646	regulation of cell communication	0.000522	0.1	1.25	6352	636	1309	164	[BicD - bicaudal d, SH3PX1 - cg6757 gene product from transcript cg6757-ra, CHIP - cg5203 gene product from transcript cg5203-ra, Uba2 - smt3 activating enzyme 2, XNP - cg4548 gene product from transcript cg4548-ra, CG5110 - cg5110 gene product from transcript cg5110-rb, CG8965 - cg8965 gene product from transcript cg8965-ra, siz - schizo, CG9336 - cg9336 gene product from transcript cg9336-rb, n…
GO:0097485	neuron projection guidance	0.000575	0.107	1.58	6352	138	1309	45	[mys - myospheroid, CdGAPr - cg10538 gene product from transcript cg10538-rd, Ptp99A - protein tyrosine phosphatase 99a, XNP - cg4548 gene product from transcript cg4548-ra, dlp - dally-like, Fas2 - fasciclin 2, ko - knockout, fend - forked end, dnt - doughnut on 2, betaTub60D - beta-tubulin at 60d, Tig - tiggrin, Khc - kinesin heavy chain, msps - mini spindles, ena - enabled, for - foraging, tri…
GO:0098655	cation transmembrane transport	0.000578	0.105	1.68	6352	104	1309	36	[Vha68-2 - v-atpase 69 kda subunit 2, Mvl - malvolio, Ctr1A - copper transporter 1a, aralar1 - cg2139 gene product from transcript cg2139-rc, Ca-P60A - calcium atpase at 60a, ATPsyn-b - atp synthase, subunit b, CG1746 - cg1746 gene product from transcript cg1746-ra, CG16718 - cg16718 gene product from transcript cg16718-ra, CD98hc - cd98 heavy chain, l(1)G0230 - lethal (1) g0230, bdg - bedraggled…
GO:0048584	positive regulation of response to stimulus	0.00058	0.103	1.33	6352	391	1309	107	[CG10157 - cg10157 gene product from transcript cg10157-ra, Uba2 - smt3 activating enzyme 2, CG5110 - cg5110 gene product from transcript cg5110-rb, CG8965 - cg8965 gene product from transcript cg8965-ra, siz - schizo, Pvr - pdgf- and vegf-receptor related, Hmgcr - hmg coenzyme a reductase, PEK - pancreatic eif-2alpha kinase, CG5073 - cg5073 gene product from transcript cg5073-ra, magu - cg2264 g…
GO:0034645	cellular macromolecule biosynthetic process	0.000644	0.111	1.34	6352	354	1309	98	[RpS21 - ribosomal protein s21, RpL30 - ribosomal protein l30, RpL24 - ribosomal protein l24, mRpL32 - mitochondrial ribosomal protein l32, RpS16 - ribosomal protein s16, RpL17 - ribosomal protein l17, Btk29A - btk family kinase at 29a, RpL35A - ribosomal protein l35a, bonsai - cg4207 gene product from transcript cg4207-ra, RpL18A - ribosomal protein l18a, RpS24 - ribosomal protein s24, RpL23A - …
GO:0032879	regulation of localization	0.000668	0.113	1.34	6352	367	1309	101	[mys - myospheroid, BicD - bicaudal d, Mvl - malvolio, SH3PX1 - cg6757 gene product from transcript cg6757-ra, Cortactin - cg3637 gene product from transcript cg3637-rd, CG9336 - cg9336 gene product from transcript cg9336-rb, Ca-P60A - calcium atpase at 60a, lilli - lilliputian, Pvr - pdgf- and vegf-receptor related, alphaCop - alpha-coatomer protein, Indy - i'm not dead yet, kuz - kuzbanian, CG1…
GO:0010669	epithelial structure maintenance	0.000722	0.119	2.67	6352	20	1309	11	[Egfr - epidermal growth factor receptor, mys - myospheroid, ird1 - immune response deficient 1, mew - multiple edematous wings, Lac - lachesin, Atg1 - autophagy-specific gene 1, shg - shotgun, CG1347 - cg1347 gene product from transcript cg1347-rc, Vps25 - vacuolar protein sorting 25, Pi3K59F - phosphotidylinositol 3 kinase 59f, ik2 - ikappab kinase-like 2]
GO:0098660	inorganic ion transmembrane transport	0.000745	0.12	1.65	6352	109	1309	37	[Vha68-2 - v-atpase 69 kda subunit 2, Mvl - malvolio, Ctr1A - copper transporter 1a, aralar1 - cg2139 gene product from transcript cg2139-rc, Ca-P60A - calcium atpase at 60a, ATPsyn-b - atp synthase, subunit b, CG1746 - cg1746 gene product from transcript cg1746-ra, Dic1 - dicarboxylate carrier 1, ClC-c - chloride channel-c, l(1)G0230 - lethal (1) g0230, bdg - bedraggled, CG9194 - cg9194 gene pro…
GO:1902600	proton transmembrane transport	0.000757	0.119	2.27	6352	32	1309	15	[Vha68-2 - v-atpase 69 kda subunit 2, CG3321 - cg3321 gene product from transcript cg3321-rc, ATPsyn-b - atp synthase, subunit b, CG1746 - cg1746 gene product from transcript cg1746-ra, ATPsyn-Cf6 - atpase coupling factor 6, Ndae1 - na[+]-driven anion exchanger 1, Vha100-1 - vacuolar h[+] atpase subunit 100-1, blw - bellwether, l(1)G0230 - lethal (1) g0230, l(2)06225 - lethal (2) 06225, CG4692 - …
GO:0006754	ATP biosynthetic process	0.000794	0.122	2.43	6352	26	1309	13	[Pfrx - 6-phosphofructo-2-kinase, Tpi - triose phosphate isomerase, CG3321 - cg3321 gene product from transcript cg3321-rc, ATPsyn-b - atp synthase, subunit b, CG1746 - cg1746 gene product from transcript cg1746-ra, ATPsyn-Cf6 - atpase coupling factor 6, blw - bellwether, Pglym78 - phosphoglyceromutase, l(1)G0230 - lethal (1) g0230, l(2)06225 - lethal (2) 06225, CG4692 - cg4692 gene product from …
GO:0015711	organic anion transport	0.000834	0.126	1.76	6352	80	1309	29	[CG42321 - cg42321 gene product from transcript cg42321-rm, CG11576 - cg11576 gene product from transcript cg11576-ra, CG14040 - cg14040 gene product from transcript cg14040-ra, aralar1 - cg2139 gene product from transcript cg2139-rc, Dic1 - dicarboxylate carrier 1, CG8177 - cg8177 gene product from transcript cg8177-rh, CG17119 - cg17119 gene product from transcript cg17119-ra, CD98hc - cd98 hea…
GO:0009165	nucleotide biosynthetic process	0.000843	0.125	1.71	6352	91	1309	32	[CG9940 - cg9940 gene product from transcript cg9940-rb, Pfrx - 6-phosphofructo-2-kinase, CdsA - cdp diglyceride synthetase, Prat - phosphoribosylamidotransferase, CG5828 - cg5828 gene product from transcript cg5828-rb, e(r) - enhancer of rudimentary, ATPsyn-b - atp synthase, subunit b, CG1746 - cg1746 gene product from transcript cg1746-ra, CG2846 - cg2846 gene product from transcript cg2846-ra,…
GO:0034330	cell junction organization	0.000899	0.13	1.89	6352	59	1309	23	[G-oalpha47A - g protein oalpha 47a, crb - crumbs, Mmp1 - matrix metalloproteinase 1, Mmp2 - matrix metalloproteinase 2, CG42748 - cg42748 gene product from transcript cg42748-rj, shg - shotgun, CG7713 - cg7713 gene product from transcript cg7713-ra, shakB - shaking b, Nrx-IV - neurexin iv, crok - crooked, cora - coracle, pyd - polychaetoid, kst - karst, crim - crimpled, Lac - lachesin, shi - shi…
GO:0009059	macromolecule biosynthetic process	0.000924	0.131	1.31	6352	400	1309	108	[RpS21 - ribosomal protein s21, CG30415 - cg30415 gene product from transcript cg30415-ra, RpL30 - ribosomal protein l30, CG43313 - cg43313 gene product from transcript cg43313-ra, RpL24 - ribosomal protein l24, mRpL32 - mitochondrial ribosomal protein l32, RpS16 - ribosomal protein s16, RpL17 - ribosomal protein l17, Btk29A - btk family kinase at 29a, RpL35A - ribosomal protein l35a, bonsai - cg…
GO:0050806	positive regulation of synaptic transmission	0.000973	0.135	2.91	6352	15	1309	9	[BicD - bicaudal d, gbb - glass bottom boat, SH3PX1 - cg6757 gene product from transcript cg6757-ra, Cals - calsyntenin-1, beta-Spec - beta spectrin, spas - spastin, alpha-Spec - alpha spectrin, Smn - survival motor neuron, Prosap - cg30483 gene product from transcript cg30483-rb]

## Sheet: D melanogaster AG; GO Function
GO Term	Description	P-value	FDR q-value	Enrichment	N	B	n	b	Genes
GO:0005506	iron ion binding	3.44e-06	0.00821	3.05	6209	68	599	20	[Cyp6a17 - cytochrome p450-6a17, CG30022 - cg30022 gene product from transcript cg30022-rb, Cyp12a4 - cg6042 gene product from transcript cg6042-ra, Cyp12d1-d - cg33503 gene product from transcript cg33503-ra, CG15864 - cg15864 gene product from transcript cg15864-rb, Cyp28d1 - cg10833 gene product from transcript cg10833-ra, CG31524 - cg31524 gene product from transcript cg31524-rb, CG15539 - cg…
GO:0030145	manganese ion binding	4.2e-06	0.00501	5.83	6209	16	599	9	[S-Lap1 - sperm-leucylaminopeptidase 1, S-Lap8 - sperm-leucylaminopeptidase 8, S-Lap3 - sperm-leucylaminopeptidase 3, S-Lap4 - sperm-leucylaminopeptidase 4, S-Lap5 - sperm-leucylaminopeptidase 5, S-Lap2 - sperm-leucylaminopeptidase 2, loopin-1 - cg4750 gene product from transcript cg4750-ra, mre11 - meiotic recombination 11, S-Lap7 - sperm-leucylaminopeptidase 7]
GO:0016705	oxidoreductase activity, acting on paired donors, with incorporation or reduction of molecular oxygen	7.4e-06	0.00589	2.83	6209	77	599	21	[Cyp6a17 - cytochrome p450-6a17, Cyp12a4 - cg6042 gene product from transcript cg6042-ra, Cyp12d1-d - cg33503 gene product from transcript cg33503-ra, CG15864 - cg15864 gene product from transcript cg15864-rb, Cyp28d1 - cg10833 gene product from transcript cg10833-ra, CG31524 - cg31524 gene product from transcript cg31524-rb, CG15539 - cg15539 gene product from transcript cg15539-ra, CG32201 - cg…
GO:0016702	oxidoreductase activity, acting on single donors with incorporation of molecular oxygen, incorporation of two atoms of oxygen	1.43e-05	0.00856	4.71	6209	22	599	10	[PH4alphaNE2 - prolyl-4-hydroxylase-alpha ne2, CG30022 - cg30022 gene product from transcript cg30022-rb, CG18233 - cg18233 gene product from transcript cg18233-rb, CG15864 - cg15864 gene product from transcript cg15864-rb, CG18231 - cg18231 gene product from transcript cg18231-rb, CG34041 - cg34041 gene product from transcript cg34041-rf, CG31016 - cg31016 gene product from transcript cg31016-rb…
GO:0048029	monosaccharide binding	1.47e-05	0.00702	4.01	6209	31	599	12	[PH4alphaNE2 - prolyl-4-hydroxylase-alpha ne2, CG18233 - cg18233 gene product from transcript cg18233-rb, CG15864 - cg15864 gene product from transcript cg15864-rb, CG18231 - cg18231 gene product from transcript cg18231-rb, Acp29AB - accessory gland-specific peptide 29ab, Hex-t2 - cg32849 gene product from transcript cg32849-ra, lectin-29Ca - cg17799 gene product from transcript cg17799-ra, CG310…
GO:0016701	oxidoreductase activity, acting on single donors with incorporation of molecular oxygen	2.32e-05	0.00923	4.51	6209	23	599	10	[PH4alphaNE2 - prolyl-4-hydroxylase-alpha ne2, CG30022 - cg30022 gene product from transcript cg30022-rb, CG18233 - cg18233 gene product from transcript cg18233-rb, CG15864 - cg15864 gene product from transcript cg15864-rb, CG18231 - cg18231 gene product from transcript cg18231-rb, CG34041 - cg34041 gene product from transcript cg34041-rf, CG31016 - cg31016 gene product from transcript cg31016-rb…
GO:0031545	peptidyl-proline 4-dioxygenase activity	2.6e-05	0.00886	4.91	6209	19	599	9	[PH4alphaNE2 - prolyl-4-hydroxylase-alpha ne2, CG18233 - cg18233 gene product from transcript cg18233-rb, CG15864 - cg15864 gene product from transcript cg15864-rb, CG18231 - cg18231 gene product from transcript cg18231-rb, CG34041 - cg34041 gene product from transcript cg34041-rf, CG31016 - cg31016 gene product from transcript cg31016-rb, CG31524 - cg31524 gene product from transcript cg31524-rb…
GO:0031543	peptidyl-proline dioxygenase activity	2.6e-05	0.00775	4.91	6209	19	599	9	[PH4alphaNE2 - prolyl-4-hydroxylase-alpha ne2, CG18233 - cg18233 gene product from transcript cg18233-rb, CG15864 - cg15864 gene product from transcript cg15864-rb, CG18231 - cg18231 gene product from transcript cg18231-rb, CG34041 - cg34041 gene product from transcript cg34041-rf, CG31016 - cg31016 gene product from transcript cg31016-rb, CG31524 - cg31524 gene product from transcript cg31524-rb…
GO:0004656	procollagen-proline 4-dioxygenase activity	2.6e-05	0.00689	4.91	6209	19	599	9	[PH4alphaNE2 - prolyl-4-hydroxylase-alpha ne2, CG18233 - cg18233 gene product from transcript cg18233-rb, CG15864 - cg15864 gene product from transcript cg15864-rb, CG18231 - cg18231 gene product from transcript cg18231-rb, CG34041 - cg34041 gene product from transcript cg34041-rf, CG31016 - cg31016 gene product from transcript cg31016-rb, CG31524 - cg31524 gene product from transcript cg31524-rb…
GO:0019798	procollagen-proline dioxygenase activity	2.6e-05	0.0062	4.91	6209	19	599	9	[PH4alphaNE2 - prolyl-4-hydroxylase-alpha ne2, CG18233 - cg18233 gene product from transcript cg18233-rb, CG15864 - cg15864 gene product from transcript cg15864-rb, CG18231 - cg18231 gene product from transcript cg18231-rb, CG34041 - cg34041 gene product from transcript cg34041-rf, CG31016 - cg31016 gene product from transcript cg31016-rb, CG31524 - cg31524 gene product from transcript cg31524-rb…
GO:0031418	L-ascorbic acid binding	7.91e-05	0.0172	4.88	6209	17	599	8	[PH4alphaNE2 - prolyl-4-hydroxylase-alpha ne2, CG18233 - cg18233 gene product from transcript cg18233-rb, CG15864 - cg15864 gene product from transcript cg15864-rb, CG18231 - cg18231 gene product from transcript cg18231-rb, CG31016 - cg31016 gene product from transcript cg31016-rb, CG31524 - cg31524 gene product from transcript cg31524-rb, CG15539 - cg15539 gene product from transcript cg15539-ra…
GO:0030246	carbohydrate binding	0.000215	0.0428	2.55	6209	69	599	17	[Sfp24F - seminal fluid protein 24f, glec - gliolectin, CG15864 - cg15864 gene product from transcript cg15864-rb, CG32445 - cg32445 gene product from transcript cg32445-ra, Acp29AB - accessory gland-specific peptide 29ab, lectin-29Ca - cg17799 gene product from transcript cg17799-ra, CG31524 - cg31524 gene product from transcript cg31524-rb, lectin-21Ca - cg2826 gene product from transcript cg28…
GO:0016491	oxidoreductase activity	0.000529	0.0972	1.54	6209	376	599	56	[CG13822 - cg13822 gene product from transcript cg13822-ra, Trxr-2 - thioredoxin reductase 2, Cyp12d1-d - cg33503 gene product from transcript cg33503-ra, CG15864 - cg15864 gene product from transcript cg15864-rb, TrxT - thioredoxin t, Hmgcr - hmg coenzyme a reductase, CG7755 - cg7755 gene product from transcript cg7755-ra, CG7349 - cg7349 gene product from transcript cg7349-ra, CG3483 - cg3483 g…
GO:0051213	dioxygenase activity	0.000586	0.1	3.24	6209	32	599	10	[PH4alphaNE2 - prolyl-4-hydroxylase-alpha ne2, CG30022 - cg30022 gene product from transcript cg30022-rb, CG18233 - cg18233 gene product from transcript cg18233-rb, CG15864 - cg15864 gene product from transcript cg15864-rb, CG18231 - cg18231 gene product from transcript cg18231-rb, CG34041 - cg34041 gene product from transcript cg34041-rf, CG31016 - cg31016 gene product from transcript cg31016-rb…
GO:0008484	sulfuric ester hydrolase activity	0.000894	0.142	10.37	6209	3	599	3	[CG7408 - cg7408 gene product from transcript cg7408-rb, CG32191 - cg32191 gene product from transcript cg32191-rb, Sulf1 - sulfated]
GO:0020037	heme binding	0.000953	0.142	2.5	6209	58	599	14	[Cyp6a17 - cytochrome p450-6a17, Cyp12a4 - cg6042 gene product from transcript cg6042-ra, Cyp12d1-d - cg33503 gene product from transcript cg33503-ra, CG9314 - cg9314 gene product from transcript cg9314-rc, Cyp28d1 - cg10833 gene product from transcript cg10833-ra, Cyp4p1 - cytochrome p450-4p1, Cyp4ac1 - cg14032 gene product from transcript cg14032-ra, Cyp4e1 - cytochrome p450-4e1, Cyt-c-d - cyto…
GO:0046906	tetrapyrrole binding	0.000953	0.134	2.5	6209	58	599	14	[Cyp6a17 - cytochrome p450-6a17, Cyp12a4 - cg6042 gene product from transcript cg6042-ra, Cyp12d1-d - cg33503 gene product from transcript cg33503-ra, CG9314 - cg9314 gene product from transcript cg9314-rc, Cyp28d1 - cg10833 gene product from transcript cg10833-ra, Cyp4p1 - cytochrome p450-4p1, Cyp4ac1 - cg14032 gene product from transcript cg14032-ra, Cyp4e1 - cytochrome p450-4e1, Cyt-c-d - cyto…

## Sheet: D simulans AG; GO Function
GO Term	Description	P-value	FDR q-value	Enrichment	N	B	n	b	Genes
GO:0005515	protein binding	1.66e-06	0.00416	1.3	6745	1589	756	231	[Shc - shc-adaptor protein, mys - myospheroid, CG3356 - cg3356 gene product from transcript cg3356-ra, hep - hemipterous, Su(var)205 - suppressor of variegation 205, CG6891 - cg6891 gene product from transcript cg6891-ra, th - thread, Ca-P60A - calcium atpase at 60a, lilli - lilliputian, Pvr - pdgf- and vegf-receptor related, CG43897 - cg43897 gene product from transcript cg43897-rl, pod1 - cg453…
GO:0005488	binding	1.9e-06	0.00237	1.16	6745	3424	756	444	[mys - myospheroid, hep - hemipterous, Ssdp - sequence-specific single-stranded dna-binding protein, Obp56e - odorant-binding protein 56e, th - thread, lilli - lilliputian, CG18764 - cg18764 gene product from transcript cg18764-ra, Chd1 - chromodomain-helicase-dna-binding protein 1, svr - silver, CG3605 - cg3605 gene product from transcript cg3605-rb, Dlc90F - dynein light chain 90f, slow - slowd…
GO:0004888	transmembrane signaling receptor activity	7.22e-05	0.0602	2.57	6745	66	756	19	[Or65b - odorant receptor 65b, Eph - eph receptor tyrosine kinase, plexB - plexin b, 5-HT1A - serotonin receptor 1a, ine - inebriated, Pvr - pdgf- and vegf-receptor related, Cirl - cg8639 gene product from transcript cg8639-rg, sax - saxophone, AlCR2 - allatostatin c receptor 2, Oamb - octopamine receptor in mushroom bodies, Ptp10D - protein tyrosine phosphatase 10d, babo - baboon, Tl - toll, mth…
GO:0038023	signaling receptor activity	0.000174	0.109	2.21	6745	93	756	23	[Or65b - odorant receptor 65b, Eph - eph receptor tyrosine kinase, plexB - plexin b, 5-HT1A - serotonin receptor 1a, ine - inebriated, Pvr - pdgf- and vegf-receptor related, Cirl - cg8639 gene product from transcript cg8639-rg, sax - saxophone, Hr38 - hormone receptor-like in 38, AlCR2 - allatostatin c receptor 2, Nrt - neurotactin, Oamb - octopamine receptor in mushroom bodies, Ptp10D - protein …
GO:0005102	signaling receptor binding	0.00019	0.0949	1.92	6745	149	756	32	[Shc - shc-adaptor protein, mys - myospheroid, csw - corkscrew, olf186-M - cg14489 gene product from transcript cg14489-ra, dock - dreadlocks, E(bx) - enhancer of bithorax, Fit2 - fermitin 2, Prosap - cg30483 gene product from transcript cg30483-rb, dpp - decapentaplegic, CG4080 - cg4080 gene product from transcript cg4080-rb, Gug - grunge, trr - trithorax-related, Utx - cg5640 gene product from …
GO:0060089	molecular transducer activity	0.000207	0.0863	2.1	6745	106	756	25	[Or65b - odorant receptor 65b, plexB - plexin b, 5-HT1A - serotonin receptor 1a, Pvr - pdgf- and vegf-receptor related, ine - inebriated, sax - saxophone, for - foraging, Oamb - octopamine receptor in mushroom bodies, Ptp10D - protein tyrosine phosphatase 10d, babo - baboon, mthl10 - methuselah-like 10, fz - frizzled, Eph - eph receptor tyrosine kinase, Pitslre - cg4268 gene product from transcri…
GO:0019904	protein domain specific binding	0.000291	0.104	2.4	6745	67	756	18	[Dys - dystrophin, mim - missing-in-metastasis, psq - pipsqueak, fbl6 - cg13213 gene product from transcript cg13213-rb, Ndfip - nedd4 family interacting protein, sd - scalloped, cno - canoe, Tl - toll, Lar - leukocyte-antigen-related-like, Nedd4 - cg42279 gene product from transcript cg42279-rj, Pten - cg5671 gene product from transcript cg5671-rb, Hsp83 - heat shock protein 83, pico - cg11940 g…
GO:0046873	metal ion transmembrane transporter activity	0.000311	0.0972	2.32	6745	73	756	19	[Ork1 - open rectifier k[+] channel 1, Ca-P60A - calcium atpase at 60a, Ndae1 - na[+]-driven anion exchanger 1, trpl - trp-like, ine - inebriated, Atpalpha - na pump alpha subunit, Ca-alpha1D - ca[2+]-channel protein alpha[[1]] subunit d, Nhe1 - na[+]/h[+] hydrogen exchanger 1, Nhe2 - na[+]/h[+] hydrogen exchanger 2, Nckx30C - cg18660 gene product from transcript cg18660-rf, Ctr1B - copper transp…
GO:0005509	calcium ion binding	0.000525	0.146	2.02	6745	106	756	24	[crb - crumbs, AnnIX - annexin ix, grass - gram-positive specific serine protease, Caps - calcium activated protein for secretion, mgl - megalin, alpha-Man-Ib - alpha mannosidase ib, TpnC47D - troponin c at 47d, Edem2 - cg5682 gene product from transcript cg5682-ra, CG32103 - cg32103 gene product from transcript cg32103-re, CG17271 - cg17271 gene product from transcript cg17271-rb, Mlc2 - myosin …
GO:0050839	cell adhesion molecule binding	0.000585	0.146	3.19	6745	28	756	10	[mys - myospheroid, CG6490 - cg6490 gene product from transcript cg6490-rd, ck - crinkled, pyd - polychaetoid, cno - canoe, dock - dreadlocks, ed - echinoid, Fas3 - fasciclin 3, rhea - cg6831 gene product from transcript cg6831-rb, Fit2 - fermitin 2]
GO:0004713	protein tyrosine kinase activity	0.000585	0.133	3.76	6745	19	756	8	[Fps85D - fps oncogene analog, hipk - homeodomain interacting protein kinase, Eph - eph receptor tyrosine kinase, hop - hopscotch, Fak - focal adhesion kinase, Csk - c-terminal src kinase, Pvr - pdgf- and vegf-receptor related, Src64B - src oncogene at 64b]
GO:0008134	transcription factor binding	0.000951	0.198	1.89	6745	123	756	26	[Crtc - creb-regulated transcription coactivator, tim - timeless, lilli - lilliputian, nej - nejire, pan - pangolin, E(bx) - enhancer of bithorax, Gug - grunge, Utx - cg5640 gene product from transcript cg5640-rb, DLP - daxx-like protein, Ncoa6 - cg14023 gene product from transcript cg14023-rd, tx - taxi, Taf1 - tbp-associated factor 1, bip2 - cg2009 gene product from transcript cg2009-ra, Jra - …

## Sheet: D hydei AG; GO Function
GO Term	Description	P-value	FDR q-value	Enrichment	N	B	n	b	Genes
GO:0003735	structural constituent of ribosome	1.26e-16	3.19e-13	2.46	6352	150	1309	76	[RpL38 - ribosomal protein l38, RpS21 - ribosomal protein s21, RpL30 - ribosomal protein l30, RpL24 - ribosomal protein l24, RpL10 - ribosomal protein l10, RpS16 - ribosomal protein s16, mRpL32 - mitochondrial ribosomal protein l32, RpL17 - ribosomal protein l17, RpL35A - ribosomal protein l35a, mRpL17 - mitochondrial ribosomal protein l17, mRpL16 - mitochondrial ribosomal protein l16, RpS14b - r…
GO:0005198	structural molecule activity	9.42e-13	1.19e-09	1.93	6352	251	1309	100	[RpS21 - ribosomal protein s21, RpL30 - ribosomal protein l30, RpL24 - ribosomal protein l24, betaTub60D - beta-tubulin at 60d, alphaCop - alpha-coatomer protein, RpS16 - ribosomal protein s16, mRpL32 - mitochondrial ribosomal protein l32, RpL17 - ribosomal protein l17, Scgalpha - sarcoglycan alpha, RpL35A - ribosomal protein l35a, bonsai - cg4207 gene product from transcript cg4207-ra, RpL18A - …
GO:0015078	proton transmembrane transporter activity	2.07e-06	0.00175	2.48	6352	49	1309	25	[Vha68-2 - v-atpase 69 kda subunit 2, CoIV - cytochrome c oxidase subunit iv, levy - cg17280 gene product from transcript cg17280-ra, ATPsyn-b - atp synthase, subunit b, CG1746 - cg1746 gene product from transcript cg1746-ra, Ca-P60A - calcium atpase at 60a, ClC-c - chloride channel-c, l(1)G0230 - lethal (1) g0230, CoVIIc - cytochrome c oxidase subunit viic, CG32230 - cg32230 gene product from tr…
GO:0022857	transmembrane transporter activity	3.17e-06	0.002	1.52	6352	309	1309	97	[sec63 - cg8583 gene product from transcript cg8583-ra, Mvl - malvolio, Ctr1A - copper transporter 1a, CG31689 - cg31689 gene product from transcript cg31689-rh, ATPsyn-b - atp synthase, subunit b, Ca-P60A - calcium atpase at 60a, CG1746 - cg1746 gene product from transcript cg1746-ra, CG8177 - cg8177 gene product from transcript cg8177-rh, ClC-c - chloride channel-c, CG31793 - cg31793 gene produ…
GO:0015318	inorganic molecular entity transmembrane transporter activity	3.59e-06	0.00181	1.69	6352	187	1309	65	[Mvl - malvolio, Ctr1A - copper transporter 1a, CG10483 - cg10483 gene product from transcript cg10483-ra, ATPsyn-b - atp synthase, subunit b, CG1746 - cg1746 gene product from transcript cg1746-ra, Ca-P60A - calcium atpase at 60a, levy - cg17280 gene product from transcript cg17280-ra, CG16718 - cg16718 gene product from transcript cg16718-ra, ClC-c - chloride channel-c, CG8177 - cg8177 gene pro…
GO:0022804	active transmembrane transporter activity	5.25e-06	0.00221	1.86	6352	120	1309	46	[Vha68-2 - v-atpase 69 kda subunit 2, Mvl - malvolio, Mrp4 - multidrug resistance protein 4 ortholog, CG7720 - cg7720 gene product from transcript cg7720-rb, CG31689 - cg31689 gene product from transcript cg31689-rh, ATPsyn-b - atp synthase, subunit b, CG1746 - cg1746 gene product from transcript cg1746-ra, Ca-P60A - calcium atpase at 60a, Dic1 - dicarboxylate carrier 1, CG8177 - cg8177 gene prod…
GO:0005215	transporter activity	7.98e-06	0.00288	1.48	6352	335	1309	102	[sec63 - cg8583 gene product from transcript cg8583-ra, CG1513 - cg1513 gene product from transcript cg1513-ra, Mvl - malvolio, Ctr1A - copper transporter 1a, CG31689 - cg31689 gene product from transcript cg31689-rh, ATPsyn-b - atp synthase, subunit b, Ca-P60A - calcium atpase at 60a, CG1746 - cg1746 gene product from transcript cg1746-ra, CG8177 - cg8177 gene product from transcript cg8177-rh, …
GO:0015075	ion transmembrane transporter activity	1.15e-05	0.00362	1.61	6352	208	1309	69	[Mvl - malvolio, Ctr1A - copper transporter 1a, CG10483 - cg10483 gene product from transcript cg10483-ra, ATPsyn-b - atp synthase, subunit b, Ca-P60A - calcium atpase at 60a, CG1746 - cg1746 gene product from transcript cg1746-ra, levy - cg17280 gene product from transcript cg17280-ra, CG16718 - cg16718 gene product from transcript cg16718-ra, ClC-c - chloride channel-c, CG8177 - cg8177 gene pro…
GO:0003779	actin binding	1.45e-05	0.00408	1.92	6352	96	1309	38	[cib - ciboulot, Cortactin - cg3637 gene product from transcript cg3637-rd, mim - missing-in-metastasis, Zasp66 - z band alternatively spliced pdz-motif protein 66, Myo10A - myosin 10a, Myo31DF - myosin 31df, aru - arouser, Fim - fimbrin, Mhcl - myosin heavy chain-like, cora - coracle, Vrp1 - verprolin 1, bif - bifocal, Unc-115a - cg31352 gene product from transcript cg31352-ra, Spn - spinophilin…
GO:0043492	ATPase activity, coupled to movement of substances	1.79e-05	0.00452	2.21	6352	57	1309	26	[Vha68-2 - v-atpase 69 kda subunit 2, Mrp4 - multidrug resistance protein 4 ortholog, CG31689 - cg31689 gene product from transcript cg31689-rh, ATPsyn-b - atp synthase, subunit b, CG1746 - cg1746 gene product from transcript cg1746-ra, Ca-P60A - calcium atpase at 60a, CG31793 - cg31793 gene product from transcript cg31793-rb, MRP - multidrug-resistance like protein 1, l(1)G0230 - lethal (1) g023…
GO:0042626	ATPase activity, coupled to transmembrane movement of substances	1.79e-05	0.00411	2.21	6352	57	1309	26	[Vha68-2 - v-atpase 69 kda subunit 2, Mrp4 - multidrug resistance protein 4 ortholog, CG31689 - cg31689 gene product from transcript cg31689-rh, ATPsyn-b - atp synthase, subunit b, CG1746 - cg1746 gene product from transcript cg1746-ra, Ca-P60A - calcium atpase at 60a, CG31793 - cg31793 gene product from transcript cg31793-rb, MRP - multidrug-resistance like protein 1, l(1)G0230 - lethal (1) g023…
GO:0008092	cytoskeletal protein binding	2.22e-05	0.00467	1.59	6352	204	1309	67	[BicD - bicaudal d, mim - missing-in-metastasis, Cortactin - cg3637 gene product from transcript cg3637-rd, Zasp66 - z band alternatively spliced pdz-motif protein 66, mon2 - cg8683 gene product from transcript cg8683-rb, Khc - kinesin heavy chain, Myo31DF - myosin 31df, Fim - fimbrin, Patronin - cg33130 gene product from transcript cg33130-rn, CG5613 - cg5613 gene product from transcript cg5613-…
GO:0015399	primary active transmembrane transporter activity	2.43e-05	0.00473	2.15	6352	61	1309	27	[Vha68-2 - v-atpase 69 kda subunit 2, Mrp4 - multidrug resistance protein 4 ortholog, CG31689 - cg31689 gene product from transcript cg31689-rh, ATPsyn-b - atp synthase, subunit b, CG1746 - cg1746 gene product from transcript cg1746-ra, Ca-P60A - calcium atpase at 60a, CG31793 - cg31793 gene product from transcript cg31793-rb, MRP - multidrug-resistance like protein 1, l(1)G0230 - lethal (1) g023…
GO:0015405	P-P-bond-hydrolysis-driven transmembrane transporter activity	2.43e-05	0.00439	2.15	6352	61	1309	27	[Vha68-2 - v-atpase 69 kda subunit 2, Mrp4 - multidrug resistance protein 4 ortholog, CG31689 - cg31689 gene product from transcript cg31689-rh, ATPsyn-b - atp synthase, subunit b, CG1746 - cg1746 gene product from transcript cg1746-ra, Ca-P60A - calcium atpase at 60a, CG31793 - cg31793 gene product from transcript cg31793-rb, MRP - multidrug-resistance like protein 1, l(1)G0230 - lethal (1) g023…
GO:0015077	monovalent inorganic cation transmembrane transporter activity	4.73e-05	0.00797	1.93	6352	83	1309	33	[Vha68-2 - v-atpase 69 kda subunit 2, CoIV - cytochrome c oxidase subunit iv, levy - cg17280 gene product from transcript cg17280-ra, ATPsyn-b - atp synthase, subunit b, CG1746 - cg1746 gene product from transcript cg1746-ra, Ca-P60A - calcium atpase at 60a, ClC-c - chloride channel-c, l(1)G0230 - lethal (1) g0230, CoVIIc - cytochrome c oxidase subunit viic, CG9194 - cg9194 gene product from tran…
GO:0003954	NADH dehydrogenase activity	6.63e-05	0.0105	2.7	6352	27	1309	15	[CG12203 - cg12203 gene product from transcript cg12203-ra, CG9306 - cg9306 gene product from transcript cg9306-ra, CG12859 - cg12859 gene product from transcript cg12859-ra, CG12400 - cg12400 gene product from transcript cg12400-rb, Pdsw - cg8844 gene product from transcript cg8844-ra, CG3192 - cg3192 gene product from transcript cg3192-ra, CG7712 - cg7712 gene product from transcript cg7712-rb,…
GO:0042623	ATPase activity, coupled	0.000126	0.0187	1.75	6352	108	1309	39	[Vha68-2 - v-atpase 69 kda subunit 2, Mrp4 - multidrug resistance protein 4 ortholog, Klp98A - kinesin-like protein at 98a, XNP - cg4548 gene product from transcript cg4548-ra, CG31689 - cg31689 gene product from transcript cg31689-rh, ATPsyn-b - atp synthase, subunit b, CG1746 - cg1746 gene product from transcript cg1746-ra, Ca-P60A - calcium atpase at 60a, Hel89B - helicase 89b, Myo10A - myosin…
GO:0046933	proton-transporting ATP synthase activity, rotational mechanism	0.000145	0.0203	3.24	6352	15	1309	10	[l(1)G0230 - lethal (1) g0230, l(2)06225 - lethal (2) 06225, CG4692 - cg4692 gene product from transcript cg4692-rb, Oscp - oligomycin sensitivity-conferring protein, CG3321 - cg3321 gene product from transcript cg3321-rc, ATPsyn-b - atp synthase, subunit b, CG1746 - cg1746 gene product from transcript cg1746-ra, ATPsyn-Cf6 - atpase coupling factor 6, blw - bellwether, ATPsyn-d - atp synthase, su…
GO:0022890	inorganic cation transmembrane transporter activity	0.000145	0.0193	1.68	6352	127	1309	44	[Vha68-2 - v-atpase 69 kda subunit 2, Mvl - malvolio, Ctr1A - copper transporter 1a, CoIV - cytochrome c oxidase subunit iv, ATPsyn-b - atp synthase, subunit b, CG1746 - cg1746 gene product from transcript cg1746-ra, Ca-P60A - calcium atpase at 60a, levy - cg17280 gene product from transcript cg17280-ra, CG16718 - cg16718 gene product from transcript cg16718-ra, ClC-c - chloride channel-c, l(1)G0…
GO:0009055	electron transfer activity	0.000175	0.0222	2.21	6352	44	1309	20	[ox - oxen, CG30354 - cg30354 gene product from transcript cg30354-rb, CoIV - cytochrome c oxidase subunit iv, levy - cg17280 gene product from transcript cg17280-ra, Fdxh - ferredoxin, CoVIb - cytochrome c oxidase subunit vib, CG17856 - cg17856 gene product from transcript cg17856-ra, CG1319 - cg1319 gene product from transcript cg1319-rb, CG7580 - cg7580 gene product from transcript cg7580-ra, …
GO:0008324	cation transmembrane transporter activity	0.000238	0.0287	1.63	6352	137	1309	46	[Vha68-2 - v-atpase 69 kda subunit 2, Mvl - malvolio, Ctr1A - copper transporter 1a, CoIV - cytochrome c oxidase subunit iv, ATPsyn-b - atp synthase, subunit b, CG1746 - cg1746 gene product from transcript cg1746-ra, Ca-P60A - calcium atpase at 60a, levy - cg17280 gene product from transcript cg17280-ra, CG16718 - cg16718 gene product from transcript cg16718-ra, ClC-c - chloride channel-c, l(1)G0…
GO:0044769	ATPase activity, coupled to transmembrane movement of ions, rotational mechanism	0.000308	0.0353	2.52	6352	27	1309	14	[Vha68-2 - v-atpase 69 kda subunit 2, CG3321 - cg3321 gene product from transcript cg3321-rc, ATPsyn-b - atp synthase, subunit b, CG1746 - cg1746 gene product from transcript cg1746-ra, ATPsyn-Cf6 - atpase coupling factor 6, Vha100-1 - vacuolar h[+] atpase subunit 100-1, blw - bellwether, l(1)G0230 - lethal (1) g0230, l(2)06225 - lethal (2) 06225, CG4692 - cg4692 gene product from transcript cg46…
GO:0042625	ATPase coupled ion transmembrane transporter activity	0.000313	0.0344	2.35	6352	33	1309	16	[Vha68-2 - v-atpase 69 kda subunit 2, CG3321 - cg3321 gene product from transcript cg3321-rc, ATPsyn-b - atp synthase, subunit b, CG1746 - cg1746 gene product from transcript cg1746-ra, Ca-P60A - calcium atpase at 60a, ATPsyn-Cf6 - atpase coupling factor 6, Vha100-1 - vacuolar h[+] atpase subunit 100-1, blw - bellwether, l(1)G0230 - lethal (1) g0230, l(2)06225 - lethal (2) 06225, CG4692 - cg4692 …
GO:0022853	active ion transmembrane transporter activity	0.000313	0.033	2.35	6352	33	1309	16	[Vha68-2 - v-atpase 69 kda subunit 2, CG3321 - cg3321 gene product from transcript cg3321-rc, ATPsyn-b - atp synthase, subunit b, CG1746 - cg1746 gene product from transcript cg1746-ra, Ca-P60A - calcium atpase at 60a, ATPsyn-Cf6 - atpase coupling factor 6, Vha100-1 - vacuolar h[+] atpase subunit 100-1, blw - bellwether, l(1)G0230 - lethal (1) g0230, l(2)06225 - lethal (2) 06225, CG4692 - cg4692 …
GO:0016681	oxidoreductase activity, acting on diphenols and related substances as donors, cytochrome as acceptor	0.000378	0.0382	3.77	6352	9	1309	7	[CG7580 - cg7580 gene product from transcript cg7580-ra, ox - oxen, CG30354 - cg30354 gene product from transcript cg30354-rb, RFeSP - rieske iron-sulfur protein, CG14482 - cg14482 gene product from transcript cg14482-rb, CG4169 - cg4169 gene product from transcript cg4169-ra, CG17856 - cg17856 gene product from transcript cg17856-ra]
GO:0008121	ubiquinol-cytochrome-c reductase activity	0.000378	0.0367	3.77	6352	9	1309	7	[CG7580 - cg7580 gene product from transcript cg7580-ra, ox - oxen, CG30354 - cg30354 gene product from transcript cg30354-rb, RFeSP - rieske iron-sulfur protein, CG14482 - cg14482 gene product from transcript cg14482-rb, CG4169 - cg4169 gene product from transcript cg4169-ra, CG17856 - cg17856 gene product from transcript cg17856-ra]
GO:0016887	ATPase activity	0.000388	0.0363	1.57	6352	155	1309	50	[Mrp4 - multidrug resistance protein 4 ortholog, XNP - cg4548 gene product from transcript cg4548-ra, CG31689 - cg31689 gene product from transcript cg31689-rh, ATPsyn-b - atp synthase, subunit b, CG1746 - cg1746 gene product from transcript cg1746-ra, Ca-P60A - calcium atpase at 60a, CG32091 - cg32091 gene product from transcript cg32091-rb, Khc - kinesin heavy chain, CG31793 - cg31793 gene prod…
GO:0019829	cation-transporting ATPase activity	0.000757	0.0683	2.27	6352	32	1309	15	[Vha68-2 - v-atpase 69 kda subunit 2, CG3321 - cg3321 gene product from transcript cg3321-rc, ATPsyn-b - atp synthase, subunit b, CG1746 - cg1746 gene product from transcript cg1746-ra, Ca-P60A - calcium atpase at 60a, ATPsyn-Cf6 - atpase coupling factor 6, Vha100-1 - vacuolar h[+] atpase subunit 100-1, blw - bellwether, l(1)G0230 - lethal (1) g0230, l(2)06225 - lethal (2) 06225, CG4692 - cg4692 …
GO:0016651	oxidoreductase activity, acting on NAD(P)H	0.000877	0.0764	2.08	6352	42	1309	18	[CG12203 - cg12203 gene product from transcript cg12203-ra, CG9306 - cg9306 gene product from transcript cg9306-ra, CG12859 - cg12859 gene product from transcript cg12859-ra, CG12400 - cg12400 gene product from transcript cg12400-rb, Pdsw - cg8844 gene product from transcript cg8844-ra, CG3192 - cg3192 gene product from transcript cg3192-ra, CG7712 - cg7712 gene product from transcript cg7712-rb,…

## Sheet: D melanogaster AG; GO Component
GO Term	Description	P-value	FDR q-value	Enrichment	N	B	n	b	Genes
GO:0005615	extracellular space	5.56e-14	6.72e-11	2.49	6209	300	599	72	[Sfp24F - seminal fluid protein 24f, CG8564 - cg8564 gene product from transcript cg8564-rc, CG34033 - cg34033 gene product from transcript cg34033-ra, Acp26Ab - accessory gland-specific peptide 26ab, Acp26Aa - accessory gland-specific peptide 26aa, CG7668 - cg7668 gene product from transcript cg7668-rc, Acp24A4 - cg31779 gene product from transcript cg31779-rc, S-Lap7 - sperm-leucylaminopeptidas…
GO:0044421	extracellular region part	7.65e-12	4.62e-09	2.22	6209	350	599	75	[Sfp24F - seminal fluid protein 24f, CG8564 - cg8564 gene product from transcript cg8564-rc, CG34033 - cg34033 gene product from transcript cg34033-ra, Acp26Ab - accessory gland-specific peptide 26ab, Acp26Aa - accessory gland-specific peptide 26aa, CG7668 - cg7668 gene product from transcript cg7668-rc, Acp24A4 - cg31779 gene product from transcript cg31779-rc, dally - division abnormally delaye…

## Sheet: D simulans AG; GO Component
GO Term	Description	P-value	FDR q-value	Enrichment	N	B	n	b	Genes
GO:0005886	plasma membrane	8.87e-09	1.1e-05	1.79	6745	454	756	91	[mys - myospheroid, Or65b - odorant receptor 65b, CG42321 - cg42321 gene product from transcript cg42321-rm, Shc - shc-adaptor protein, p130CAS - cg1212 gene product from transcript cg1212-rd, scramb2 - scramblase 2, CG31689 - cg31689 gene product from transcript cg31689-rh, CG6891 - cg6891 gene product from transcript cg6891-ra, CG9336 - cg9336 gene product from transcript cg9336-rb, Pka-C1 - ca…
GO:0044459	plasma membrane part	1.91e-08	1.19e-05	1.88	6745	361	756	76	[mys - myospheroid, Tsp42Ea - tetraspanin 42ea, Or65b - odorant receptor 65b, Dys - dystrophin, Ac76E - adenylyl cyclase 76e, Ac78C - adenylyl cyclase 78c, Pvr - pdgf- and vegf-receptor related, ine - inebriated, Indy - i'm not dead yet, slik - sterile20-like kinase, sax - saxophone, Nhe2 - na[+]/h[+] hydrogen exchanger 2, Dap160 - dynamin associated protein 160, babo - baboon, fz - frizzled, ppk…
GO:0030018	Z disc	1.78e-06	0.000736	4.3	6745	27	756	13	[Msp-300 - muscle-specific protein 300, Tpi - triose phosphate isomerase, stv - starvin, Pgk - phosphoglycerate kinase, Dg - dystroglycan, Mlp60A - muscle lim protein at 60a, Gpdh - glycerol 3 phosphate dehydrogenase, bt - bent, CG43897 - cg43897 gene product from transcript cg43897-rl, Smn - survival motor neuron, mask - multiple ankyrin repeats single kh domain, rhea - cg6831 gene product from …
GO:0005700	polytene chromosome	3.32e-06	0.00103	2.39	6745	112	756	30	[Su(var)205 - suppressor of variegation 205, nej - nejire, CrebA - cyclic-amp response element binding protein a, Nipped-A - cg33554 gene product from transcript cg33554-re, trr - trithorax-related, Utx - cg5640 gene product from transcript cg5640-rb, pds5 - cg17509 gene product from transcript cg17509-rb, ash1 - absent, small, or homeotic discs 1, east - enhanced adult sensory threshold, trx - t…
GO:0098590	plasma membrane region	9.42e-06	0.00233	2.18	6745	135	756	33	[mys - myospheroid, Or65b - odorant receptor 65b, CG6688 - cg6688 gene product from transcript cg6688-ra, pnut - peanut, ine - inebriated, cln3 - cg5582 gene product from transcript cg5582-ra, Prosap - cg30483 gene product from transcript cg30483-rb, slik - sterile20-like kinase, Nhe2 - na[+]/h[+] hydrogen exchanger 2, Dap160 - dynamin associated protein 160, CG12001 - cg12001 gene product from t…
GO:0005887	integral component of plasma membrane	1.29e-05	0.00266	2.07	6745	155	756	36	[mys - myospheroid, Tsp42Ea - tetraspanin 42ea, Ac76E - adenylyl cyclase 76e, Ork1 - open rectifier k[+] channel 1, plexB - plexin b, Ac78C - adenylyl cyclase 78c, 5-HT1A - serotonin receptor 1a, Pvr - pdgf- and vegf-receptor related, ine - inebriated, Indy - i'm not dead yet, sax - saxophone, Tsp29Fa - tetraspanin 29fa, MRP - multidrug-resistance like protein 1, wun - wunen, Oamb - octopamine re…
GO:0030054	cell junction	2.3e-05	0.00407	2.29	6745	105	756	27	[mys - myospheroid, p130CAS - cg1212 gene product from transcript cg1212-rd, kibra - kibra ortholog, Csk - c-terminal src kinase, Fit2 - fermitin 2, Nrx-IV - neurexin iv, wun - wunen, CG43897 - cg43897 gene product from transcript cg43897-rl, CG34325 - cg34325 gene product from transcript cg34325-ra, Lac - lachesin, slow - slowdown, Shroom - cg34379 gene product from transcript cg34379-rd, CG6490…
GO:0016020	membrane	2.87e-05	0.00445	1.35	6745	985	756	149	[Shc - shc-adaptor protein, mys - myospheroid, CG31689 - cg31689 gene product from transcript cg31689-rh, CG6891 - cg6891 gene product from transcript cg6891-ra, CG9336 - cg9336 gene product from transcript cg9336-rb, Ca-P60A - calcium atpase at 60a, CG8177 - cg8177 gene product from transcript cg8177-rh, l(2)k14710 - lethal (2) k14710, Past1 - putative achaete scute target 1, Indy - i'm not dead…
GO:0031226	intrinsic component of plasma membrane	4.72e-05	0.0065	1.96	6745	164	756	36	[mys - myospheroid, Tsp42Ea - tetraspanin 42ea, Ac76E - adenylyl cyclase 76e, Ork1 - open rectifier k[+] channel 1, plexB - plexin b, Ac78C - adenylyl cyclase 78c, 5-HT1A - serotonin receptor 1a, Pvr - pdgf- and vegf-receptor related, ine - inebriated, Indy - i'm not dead yet, sax - saxophone, Tsp29Fa - tetraspanin 29fa, MRP - multidrug-resistance like protein 1, wun - wunen, Oamb - octopamine re…
GO:0005694	chromosome	5.1e-05	0.00632	2	6745	152	756	34	[mof - males absent on the first, Su(var)205 - suppressor of variegation 205, nej - nejire, CrebA - cyclic-amp response element binding protein a, Nipped-A - cg33554 gene product from transcript cg33554-re, trr - trithorax-related, Utx - cg5640 gene product from transcript cg5640-rb, pds5 - cg17509 gene product from transcript cg17509-rb, wde - windei, ash1 - absent, small, or homeotic discs 1, e…
GO:0043228	non-membrane-bounded organelle	5.62e-05	0.00633	1.46	6745	573	756	94	[Dys - dystrophin, Adar - adenosine deaminase acting on rna, tud - tudor, CG4554 - cg4554 gene product from transcript cg4554-ra, Su(var)205 - suppressor of variegation 205, CG6891 - cg6891 gene product from transcript cg6891-ra, krimp - krimper, nej - nejire, CG11486 - cg11486 gene product from transcript cg11486-rm, twf - twinfilin, CG7911 - cg7911 gene product from transcript cg7911-ra, trr - …
GO:0043232	intracellular non-membrane-bounded organelle	5.62e-05	0.0058	1.46	6745	573	756	94	[Dys - dystrophin, Adar - adenosine deaminase acting on rna, tud - tudor, CG4554 - cg4554 gene product from transcript cg4554-ra, Su(var)205 - suppressor of variegation 205, CG6891 - cg6891 gene product from transcript cg6891-ra, krimp - krimper, nej - nejire, CG11486 - cg11486 gene product from transcript cg11486-rm, twf - twinfilin, CG7911 - cg7911 gene product from transcript cg7911-ra, trr - …
GO:0048471	perinuclear region of cytoplasm	6.44e-05	0.00613	2.76	6745	55	756	17	[Msp-300 - muscle-specific protein 300, CG11448 - cg11448 gene product from transcript cg11448-rb, krimp - krimper, th - thread, Past1 - putative achaete scute target 1, Ndfip - nedd4 family interacting protein, CG5118 - cg5118 gene product from transcript cg5118-ra, AGO1 - argonaute-1, FBX011 - fbx011 ortholog, svr - silver, msk - moleskin, Lerp - lysosomal enzyme receptor protein, dnc - dunce, …
GO:0097458	neuron part	6.7e-05	0.00593	1.72	6745	259	756	50	[mys - myospheroid, Or65b - odorant receptor 65b, hep - hemipterous, Caps - calcium activated protein for secretion, Pka-C1 - camp-dependent protein kinase 1, Past1 - putative achaete scute target 1, pod1 - cg4532 gene product from transcript cg4532-ra, Dap160 - dynamin associated protein 160, Ptp10D - protein tyrosine phosphatase 10d, Lac - lachesin, Itp-r83A - inositol 1,4,5,-tris-phosphate rec…
GO:0016323	basolateral plasma membrane	0.000133	0.011	3.72	6745	24	756	10	[Ca-alpha1D - ca[2+]-channel protein alpha[[1]] subunit d, Nrt - neurotactin, pyd - polychaetoid, dlg1 - discs large 1, foi - fear-of-intimacy, Oatp58Dc - organic anion transporting polypeptide 58dc, ine - inebriated, Atpalpha - na pump alpha subunit, scrib - scribbled, par-1 - cg8201 gene product from transcript cg8201-rv]
GO:0044449	contractile fiber part	0.000201	0.0155	2.84	6745	44	756	14	[mys - myospheroid, Msp-300 - muscle-specific protein 300, Tpi - triose phosphate isomerase, stv - starvin, Pgk - phosphoglycerate kinase, Dg - dystroglycan, Mlp60A - muscle lim protein at 60a, Gpdh - glycerol 3 phosphate dehydrogenase, bt - bent, CG43897 - cg43897 gene product from transcript cg43897-rl, Smn - survival motor neuron, mask - multiple ankyrin repeats single kh domain, rhea - cg6831…
GO:0035097	histone methyltransferase complex	0.000457	0.0333	3.07	6745	32	756	11	[trr - trithorax-related, ptip - cg32133 gene product from transcript cg32133-ra, Sbf - set domain binding factor, Utx - cg5640 gene product from transcript cg5640-rb, Jarid2 - jumonji, at rich interactive domain 2, ash1 - absent, small, or homeotic discs 1, Ncoa6 - cg14023 gene product from transcript cg14023-rd, nej - nejire, Hcf - host cell factor, Dpy-30L1 - dpy-30-like 1, trx - trithorax]
GO:0044666	MLL3/4 complex	0.000546	0.0376	4.87	6745	11	756	6	[trr - trithorax-related, ptip - cg32133 gene product from transcript cg32133-ra, Utx - cg5640 gene product from transcript cg5640-rb, Ncoa6 - cg14023 gene product from transcript cg14023-rd, Hcf - host cell factor, Dpy-30L1 - dpy-30-like 1]
GO:0120038	plasma membrane bounded cell projection part	0.000878	0.0572	1.72	6745	182	756	35	[mys - myospheroid, Or65b - odorant receptor 65b, plexB - plexin b, Pka-C1 - camp-dependent protein kinase 1, 5-HT1A - serotonin receptor 1a, AGO2 - argonaute 2, Past1 - putative achaete scute target 1, cln3 - cg5582 gene product from transcript cg5582-ra, Prosap - cg30483 gene product from transcript cg30483-rb, pod1 - cg4532 gene product from transcript cg4532-ra, Oamb - octopamine receptor in …
GO:0044463	cell projection part	0.000878	0.0544	1.72	6745	182	756	35	[mys - myospheroid, Or65b - odorant receptor 65b, plexB - plexin b, Pka-C1 - camp-dependent protein kinase 1, 5-HT1A - serotonin receptor 1a, AGO2 - argonaute 2, Past1 - putative achaete scute target 1, cln3 - cg5582 gene product from transcript cg5582-ra, Prosap - cg30483 gene product from transcript cg30483-rb, pod1 - cg4532 gene product from transcript cg4532-ra, Oamb - octopamine receptor in …
GO:0005911	cell-cell junction	0.000947	0.0559	2.39	6745	56	756	15	[CG6490 - cg6490 gene product from transcript cg6490-rd, kibra - kibra ortholog, wts - warts, ed - echinoid, Fas3 - fasciclin 3, Csk - c-terminal src kinase, Atpalpha - na pump alpha subunit, Nrx-IV - neurexin iv, wun - wunen, pyd - polychaetoid, hpo - hippo, Lac - lachesin, dlg1 - discs large 1, Shroom - cg34379 gene product from transcript cg34379-rd, scrib - scribbled]

## Sheet: D hydei AG; GO Component
GO Term	Description	P-value	FDR q-value	Enrichment	N	B	n	b	Genes
GO:0044391	ribosomal subunit	1.29e-16	1.61e-13	2.44	6352	153	1309	77	[RpL38 - ribosomal protein l38, RpS21 - ribosomal protein s21, RpL30 - ribosomal protein l30, RpL24 - ribosomal protein l24, RpL10 - ribosomal protein l10, RpS16 - ribosomal protein s16, mRpL32 - mitochondrial ribosomal protein l32, RpL17 - ribosomal protein l17, CG6094 - cg6094 gene product from transcript cg6094-rb, RpL35A - ribosomal protein l35a, mRpL17 - mitochondrial ribosomal protein l17, …
GO:0005840	ribosome	2.8e-14	1.74e-11	3.18	6352	61	1309	40	[RpL38 - ribosomal protein l38, RpS21 - ribosomal protein s21, RpS19a - ribosomal protein s19a, RpL30 - ribosomal protein l30, RpL24 - ribosomal protein l24, RpL21 - ribosomal protein l21, RpL10 - ribosomal protein l10, RpS16 - ribosomal protein s16, RpS23 - ribosomal protein s23, RpL35A - ribosomal protein l35a, tko - technical knockout, RpS24 - ribosomal protein s24, RpL23A - ribosomal protein …
GO:0022626	cytosolic ribosome	9.98e-14	4.14e-11	3.48	6352	46	1309	33	[RpL38 - ribosomal protein l38, RpS21 - ribosomal protein s21, RpS19a - ribosomal protein s19a, RpL30 - ribosomal protein l30, RpL24 - ribosomal protein l24, RpL21 - ribosomal protein l21, RpL10 - ribosomal protein l10, RpS23 - ribosomal protein s23, RpS16 - ribosomal protein s16, RpL35A - ribosomal protein l35a, RpS24 - ribosomal protein s24, RpL23A - ribosomal protein l23a, RpS17 - ribosomal pr…
GO:0044425	membrane part	1.52e-13	4.73e-11	1.41	6352	1087	1309	316	[Tsp42Ea - tetraspanin 42ea, mys - myospheroid, AR-2 - allatostatin receptor 2, Ctr1A - copper transporter 1a, SH3PX1 - cg6757 gene product from transcript cg6757-ra, CG9306 - cg9306 gene product from transcript cg9306-ra, CG12859 - cg12859 gene product from transcript cg12859-ra, CG2943 - cg2943 gene product from transcript cg2943-ra, CG3192 - cg3192 gene product from transcript cg3192-ra, ATPsy…
GO:0044444	cytoplasmic part	4.52e-12	1.12e-09	1.22	6352	2402	1309	603	[mys - myospheroid, CG1513 - cg1513 gene product from transcript cg1513-ra, RpS21 - ribosomal protein s21, CG9306 - cg9306 gene product from transcript cg9306-ra, CG2943 - cg2943 gene product from transcript cg2943-ra, CG43313 - cg43313 gene product from transcript cg43313-ra, CG1418 - cg1418 gene product from transcript cg1418-ra, CG2846 - cg2846 gene product from transcript cg2846-ra, RpL24 - r…
GO:0044445	cytosolic part	1.3e-10	2.69e-08	2.22	6352	127	1309	58	[RpL38 - ribosomal protein l38, RpS21 - ribosomal protein s21, RpL30 - ribosomal protein l30, RpL24 - ribosomal protein l24, RpL10 - ribosomal protein l10, RpS16 - ribosomal protein s16, RpL17 - ribosomal protein l17, Ciao1 - cg12797 gene product from transcript cg12797-ra, RpL35A - ribosomal protein l35a, RpS14b - ribosomal protein s14b, RpS24 - ribosomal protein s24, RpL23A - ribosomal protein …
GO:0022625	cytosolic large ribosomal subunit	1.37e-10	2.43e-08	3.1	6352	47	1309	30	[RpL38 - ribosomal protein l38, RpL30 - ribosomal protein l30, RpL24 - ribosomal protein l24, RpL21 - ribosomal protein l21, RpL10 - ribosomal protein l10, RpL17 - ribosomal protein l17, RpL35A - ribosomal protein l35a, RpL18A - ribosomal protein l18a, RpL23A - ribosomal protein l23a, RpLP1 - ribosomal protein lp1, RpL7-like - ribosomal protein l7-like, RpL37a - ribosomal protein l37a, RpL36 - ri…
GO:0015935	small ribosomal subunit	5.28e-10	8.2e-08	2.74	6352	62	1309	35	[RpS21 - ribosomal protein s21, RpS19a - ribosomal protein s19a, RpS16 - ribosomal protein s16, RpS23 - ribosomal protein s23, RpS14b - ribosomal protein s14b, bonsai - cg4207 gene product from transcript cg4207-ra, tko - technical knockout, RpS24 - ribosomal protein s24, mRpS6 - mitochondrial ribosomal protein s6, RpS17 - ribosomal protein s17, cav - caravaggio, RpS25 - ribosomal protein s25, mR…
GO:0015934	large ribosomal subunit	1.59e-09	2.2e-07	2.33	6352	96	1309	46	[RpL38 - ribosomal protein l38, RpL30 - ribosomal protein l30, RpL24 - ribosomal protein l24, RpL21 - ribosomal protein l21, RpL10 - ribosomal protein l10, mRpL32 - mitochondrial ribosomal protein l32, RpL17 - ribosomal protein l17, CG6094 - cg6094 gene product from transcript cg6094-rb, mRpL14 - mitochondrial ribosomal protein l14, RpL35A - ribosomal protein l35a, mRpL17 - mitochondrial ribosoma…
GO:0098800	inner mitochondrial membrane protein complex	1.61e-09	2.01e-07	2.35	6352	93	1309	45	[CG12203 - cg12203 gene product from transcript cg12203-ra, CG7394 - cg7394 gene product from transcript cg7394-rd, CG9306 - cg9306 gene product from transcript cg9306-ra, CG12859 - cg12859 gene product from transcript cg12859-ra, CG3192 - cg3192 gene product from transcript cg3192-ra, CoIV - cytochrome c oxidase subunit iv, ATPsyn-b - atp synthase, subunit b, CG1746 - cg1746 gene product from tr…
GO:0098798	mitochondrial protein complex	1.66e-09	1.88e-07	1.87	6352	205	1309	79	[CG8004 - cg8004 gene product from transcript cg8004-ra, CG9306 - cg9306 gene product from transcript cg9306-ra, CG7394 - cg7394 gene product from transcript cg7394-rd, CG12859 - cg12859 gene product from transcript cg12859-ra, CG3192 - cg3192 gene product from transcript cg3192-ra, ATPsyn-b - atp synthase, subunit b, CG1746 - cg1746 gene product from transcript cg1746-ra, levy - cg17280 gene pro…
GO:0098796	membrane protein complex	3.19e-09	3.3e-07	1.64	6352	347	1309	117	[mys - myospheroid, sec63 - cg8583 gene product from transcript cg8583-ra, Chmp1 - cg4108 gene product from transcript cg4108-ra, CG9306 - cg9306 gene product from transcript cg9306-ra, CG12859 - cg12859 gene product from transcript cg12859-ra, CG5110 - cg5110 gene product from transcript cg5110-rb, CG2943 - cg2943 gene product from transcript cg2943-ra, CG3192 - cg3192 gene product from transcri…
GO:0098803	respiratory chain complex	6.36e-09	6.09e-07	2.68	6352	58	1309	32	[CG12203 - cg12203 gene product from transcript cg12203-ra, CG9306 - cg9306 gene product from transcript cg9306-ra, CG12859 - cg12859 gene product from transcript cg12859-ra, CG3192 - cg3192 gene product from transcript cg3192-ra, CoIV - cytochrome c oxidase subunit iv, levy - cg17280 gene product from transcript cg17280-ra, CG8680 - cg8680 gene product from transcript cg8680-ra, CG5548 - cg5548 …
GO:0022627	cytosolic small ribosomal subunit	2.9e-08	2.57e-06	3.14	6352	34	1309	22	[RpS27 - ribosomal protein s27, RpS21 - ribosomal protein s21, RpS19a - ribosomal protein s19a, RpS28b - ribosomal protein s28b, RpS15 - ribosomal protein s15, RpS29 - ribosomal protein s29, RpS3 - ribosomal protein s3, RpS26 - ribosomal protein s26, RpS23 - ribosomal protein s23, RpS16 - ribosomal protein s16, RpS30 - ribosomal protein s30, RpL40 - ribosomal protein l40, RpS7 - ribosomal protein…
GO:0044455	mitochondrial membrane part	6.52e-08	5.41e-06	1.99	6352	132	1309	54	[CG8004 - cg8004 gene product from transcript cg8004-ra, CG9306 - cg9306 gene product from transcript cg9306-ra, CG7394 - cg7394 gene product from transcript cg7394-rd, CG12859 - cg12859 gene product from transcript cg12859-ra, CG3192 - cg3192 gene product from transcript cg3192-ra, ATPsyn-b - atp synthase, subunit b, CG1746 - cg1746 gene product from transcript cg1746-ra, levy - cg17280 gene pro…
GO:0005886	plasma membrane	3.63e-06	0.000282	1.42	6352	455	1309	133	[mys - myospheroid, Mvl - malvolio, Cortactin - cg3637 gene product from transcript cg3637-rd, Ctr1A - copper transporter 1a, SH3PX1 - cg6757 gene product from transcript cg6757-ra, CG31689 - cg31689 gene product from transcript cg31689-rh, CG9336 - cg9336 gene product from transcript cg9336-rb, CG8177 - cg8177 gene product from transcript cg8177-rh, CD98hc - cd98 heavy chain, Indy - i'm not dead…
GO:0070069	cytochrome complex	6.26e-06	0.000458	3.24	6352	21	1309	14	[ox - oxen, CG30354 - cg30354 gene product from transcript cg30354-rb, CoIV - cytochrome c oxidase subunit iv, levy - cg17280 gene product from transcript cg17280-ra, CG17856 - cg17856 gene product from transcript cg17856-ra, CoVIb - cytochrome c oxidase subunit vib, CG7580 - cg7580 gene product from transcript cg7580-ra, RFeSP - rieske iron-sulfur protein, CoVIIc - cytochrome c oxidase subunit v…
GO:0044459	plasma membrane part	8.77e-06	0.000606	1.45	6352	376	1309	112	[mys - myospheroid, Tsp42Ea - tetraspanin 42ea, AR-2 - allatostatin receptor 2, Mvl - malvolio, SH3PX1 - cg6757 gene product from transcript cg6757-ra, SMSr - cg32380 gene product from transcript cg32380-ra, ClC-c - chloride channel-c, Pvr - pdgf- and vegf-receptor related, Indy - i'm not dead yet, CG10948 - cg10948 gene product from transcript cg10948-rb, Scgalpha - sarcoglycan alpha, mew - mult…
GO:1990204	oxidoreductase complex	1.08e-05	0.000708	2.19	6352	62	1309	28	[CG12203 - cg12203 gene product from transcript cg12203-ra, CG9306 - cg9306 gene product from transcript cg9306-ra, CG12859 - cg12859 gene product from transcript cg12859-ra, CG3192 - cg3192 gene product from transcript cg3192-ra, CG8680 - cg8680 gene product from transcript cg8680-ra, CG5548 - cg5548 gene product from transcript cg5548-ra, CG34439 - cg34439 gene product from transcript cg34439-r…
GO:0016020	membrane	1.51e-05	0.000938	1.25	6352	962	1309	248	[mys - myospheroid, CG1513 - cg1513 gene product from transcript cg1513-ra, Ctr1A - copper transporter 1a, SH3PX1 - cg6757 gene product from transcript cg6757-ra, siz - schizo, CG31689 - cg31689 gene product from transcript cg31689-rh, CG9336 - cg9336 gene product from transcript cg9336-rb, CG43313 - cg43313 gene product from transcript cg43313-ra, Ca-P60A - calcium atpase at 60a, CG32174 - cg321…
GO:1990904	ribonucleoprotein complex	2.22e-05	0.00132	1.35	6352	533	1309	148	[RpS21 - ribosomal protein s21, RpL30 - ribosomal protein l30, CG1646 - cg1646 gene product from transcript cg1646-rc, RpL24 - ribosomal protein l24, CG8939 - cg8939 gene product from transcript cg8939-ra, RpS16 - ribosomal protein s16, ppan - peter pan, mRpL32 - mitochondrial ribosomal protein l32, RpL17 - ribosomal protein l17, CG6094 - cg6094 gene product from transcript cg6094-rb, RpL35A - ri…
GO:0045271	respiratory chain complex I	2.96e-05	0.00168	2.57	6352	34	1309	18	[CG12203 - cg12203 gene product from transcript cg12203-ra, CG9306 - cg9306 gene product from transcript cg9306-ra, CG12859 - cg12859 gene product from transcript cg12859-ra, CG12400 - cg12400 gene product from transcript cg12400-rb, Pdsw - cg8844 gene product from transcript cg8844-ra, CG3192 - cg3192 gene product from transcript cg3192-ra, CG7712 - cg7712 gene product from transcript cg7712-rb,…
GO:0005747	mitochondrial respiratory chain complex I	2.96e-05	0.0016	2.57	6352	34	1309	18	[CG12203 - cg12203 gene product from transcript cg12203-ra, CG9306 - cg9306 gene product from transcript cg9306-ra, CG12859 - cg12859 gene product from transcript cg12859-ra, CG12400 - cg12400 gene product from transcript cg12400-rb, Pdsw - cg8844 gene product from transcript cg8844-ra, CG3192 - cg3192 gene product from transcript cg3192-ra, CG7712 - cg7712 gene product from transcript cg7712-rb,…
GO:0030964	NADH dehydrogenase complex	2.96e-05	0.00154	2.57	6352	34	1309	18	[CG12203 - cg12203 gene product from transcript cg12203-ra, CG9306 - cg9306 gene product from transcript cg9306-ra, CG12859 - cg12859 gene product from transcript cg12859-ra, CG12400 - cg12400 gene product from transcript cg12400-rb, Pdsw - cg8844 gene product from transcript cg8844-ra, CG3192 - cg3192 gene product from transcript cg3192-ra, CG7712 - cg7712 gene product from transcript cg7712-rb,…
GO:0005856	cytoskeleton	4.19e-05	0.00208	1.92	6352	86	1309	34	[Dys - dystrophin, Cortactin - cg3637 gene product from transcript cg3637-rd, CG34347 - cg34347 gene product from transcript cg34347-rb, Myo10A - myosin 10a, CG30069 - cg30069 gene product from transcript cg30069-ra, smi35A - smell impaired 35a, Myo31DF - myosin 31df, CG8086 - cg8086 gene product from transcript cg8086-rk, dnd - dead end, cora - coracle, Unc-115a - cg31352 gene product from trans…
GO:0043228	non-membrane-bounded organelle	5.97e-05	0.00286	1.31	6352	581	1309	157	[RpS21 - ribosomal protein s21, Cortactin - cg3637 gene product from transcript cg3637-rd, XNP - cg4548 gene product from transcript cg4548-ra, RpL30 - ribosomal protein l30, CG31301 - cg31301 gene product from transcript cg31301-ra, CG14667 - cg14667 gene product from transcript cg14667-ra, RpL24 - ribosomal protein l24, CG8939 - cg8939 gene product from transcript cg8939-ra, RpS16 - ribosomal p…
GO:0043232	intracellular non-membrane-bounded organelle	5.97e-05	0.00275	1.31	6352	581	1309	157	[RpS21 - ribosomal protein s21, Cortactin - cg3637 gene product from transcript cg3637-rd, XNP - cg4548 gene product from transcript cg4548-ra, RpL30 - ribosomal protein l30, CG31301 - cg31301 gene product from transcript cg31301-ra, CG14667 - cg14667 gene product from transcript cg14667-ra, RpL24 - ribosomal protein l24, CG8939 - cg8939 gene product from transcript cg8939-ra, RpS16 - ribosomal p…
GO:0099568	cytoplasmic region	7.12e-05	0.00316	1.7	6352	131	1309	46	[Dys - dystrophin, SH3PX1 - cg6757 gene product from transcript cg6757-ra, Pkn - protein kinase related to protein kinase n, drongo - cg3365 gene product from transcript cg3365-rh, Khc - kinesin heavy chain, CD98hc - cd98 heavy chain, Myo31DF - myosin 31df, Fim - fimbrin, Akt1 - cg4006 gene product from transcript cg4006-ra, Gl - glued, Tre1 - trapped in endoderm 1, Spn - spinophilin, app - appro…
GO:0045263	proton-transporting ATP synthase complex, coupling factor F(o)	7.59e-05	0.00326	4.85	6352	6	1309	6	[l(2)06225 - lethal (2) 06225, CG4692 - cg4692 gene product from transcript cg4692-rb, CG3321 - cg3321 gene product from transcript cg3321-rc, ATPsyn-b - atp synthase, subunit b, CG1746 - cg1746 gene product from transcript cg1746-ra, ATPsyn-Cf6 - atpase coupling factor 6]
GO:0000276	mitochondrial proton-transporting ATP synthase complex, coupling factor F(o)	7.59e-05	0.00315	4.85	6352	6	1309	6	[l(2)06225 - lethal (2) 06225, CG4692 - cg4692 gene product from transcript cg4692-rb, CG3321 - cg3321 gene product from transcript cg3321-rc, ATPsyn-b - atp synthase, subunit b, CG1746 - cg1746 gene product from transcript cg1746-ra, ATPsyn-Cf6 - atpase coupling factor 6]
GO:0044449	contractile fiber part	0.000105	0.00422	2.18	6352	49	1309	22	[mys - myospheroid, Msp-300 - muscle-specific protein 300, CHIP - cg5203 gene product from transcript cg5203-ra, rols - rolling pebbles, Zasp66 - z band alternatively spliced pdz-motif protein 66, Tpi - triose phosphate isomerase, sls - sallimus, cher - cheerio, CG6480 - cg6480 gene product from transcript cg6480-ra, Mlc1 - myosin alkali light chain 1, Mlp60A - muscle lim protein at 60a, TpnC25D …
GO:0005938	cell cortex	0.000145	0.00564	1.68	6352	127	1309	44	[Dys - dystrophin, SH3PX1 - cg6757 gene product from transcript cg6757-ra, Pkn - protein kinase related to protein kinase n, drongo - cg3365 gene product from transcript cg3365-rh, CD98hc - cd98 heavy chain, Myo31DF - myosin 31df, Fim - fimbrin, Akt1 - cg4006 gene product from transcript cg4006-ra, Tre1 - trapped in endoderm 1, Spn - spinophilin, app - approximated, jar - jaguar, spir - spire, Pa…
GO:0031226	intrinsic component of plasma membrane	0.00016	0.00603	1.57	6352	173	1309	56	[mys - myospheroid, Tsp42Ea - tetraspanin 42ea, Mvl - malvolio, AR-2 - allatostatin receptor 2, SMSr - cg32380 gene product from transcript cg32380-ra, dlp - dally-like, Takr99D - tachykinin-like receptor at 99d, dnt - doughnut on 2, ClC-c - chloride channel-c, Pvr - pdgf- and vegf-receptor related, Indy - i'm not dead yet, amx - almondex, rho-4 - rhomboid-4, mew - multiple edematous wings, DopEc…
GO:0120025	plasma membrane bounded cell projection	0.000312	0.0114	1.54	6352	177	1309	56	[mys - myospheroid, Cortactin - cg3637 gene product from transcript cg3637-rd, dlp - dally-like, wkd - whacked, Myo31DF - myosin 31df, Timp - tissue inhibitor of metalloproteases, Ptp10D - protein tyrosine phosphatase 10d, Lac - lachesin, shi - shibire, Spn - spinophilin, drpr - draper, orb2 - cg43782 gene product from transcript cg43782-rh, Egfr - epidermal growth factor receptor, fra - frazzled…
GO:0042995	cell projection	0.000316	0.0112	1.53	6352	181	1309	57	[mys - myospheroid, Cortactin - cg3637 gene product from transcript cg3637-rd, dlp - dally-like, wkd - whacked, Myo31DF - myosin 31df, Timp - tissue inhibitor of metalloproteases, Ptp10D - protein tyrosine phosphatase 10d, Lac - lachesin, shi - shibire, Spn - spinophilin, drpr - draper, orb2 - cg43782 gene product from transcript cg43782-rh, Egfr - epidermal growth factor receptor, fra - frazzled…
GO:0005911	cell-cell junction	0.000334	0.0115	1.97	6352	59	1309	24	[nrm - neuromusculin, rols - rolling pebbles, Mec2 - cg7635 gene product from transcript cg7635-ra, shg - shotgun, ed - echinoid, shakB - shaking b, rok - rho-kinase, Nrx-IV - neurexin iv, ena - enabled, CG6398 - cg6398 gene product from transcript cg6398-ra, cora - coracle, pyd - polychaetoid, crim - crimpled, Lac - lachesin, Tsf2 - transferrin 2, bbg - big bang, Shroom - cg34379 gene product fr…
GO:0045275	respiratory chain complex III	0.000378	0.0127	3.77	6352	9	1309	7	[CG7580 - cg7580 gene product from transcript cg7580-ra, ox - oxen, CG30354 - cg30354 gene product from transcript cg30354-rb, RFeSP - rieske iron-sulfur protein, CG14482 - cg14482 gene product from transcript cg14482-rb, CG4169 - cg4169 gene product from transcript cg4169-ra, CG17856 - cg17856 gene product from transcript cg17856-ra]
GO:0005750	mitochondrial respiratory chain complex III	0.000378	0.0124	3.77	6352	9	1309	7	[CG7580 - cg7580 gene product from transcript cg7580-ra, ox - oxen, CG30354 - cg30354 gene product from transcript cg30354-rb, RFeSP - rieske iron-sulfur protein, CG14482 - cg14482 gene product from transcript cg14482-rb, CG4169 - cg4169 gene product from transcript cg4169-ra, CG17856 - cg17856 gene product from transcript cg17856-ra]
GO:0043005	neuron projection	0.000392	0.0125	1.66	6352	117	1309	40	[mys - myospheroid, Ptp99A - protein tyrosine phosphatase 99a, dlp - dally-like, ple - pale, Fas2 - fasciclin 2, Mmp1 - matrix metalloproteinase 1, CG8331 - cg8331 gene product from transcript cg8331-rd, Ank - ankyrin, Prosap - cg30483 gene product from transcript cg30483-rb, ena - enabled, Timp - tissue inhibitor of metalloproteases, trio - cg18214 gene product from transcript cg18214-ra, 5-HT2 …
GO:0005887	integral component of plasma membrane	0.000404	0.0126	1.55	6352	163	1309	52	[mys - myospheroid, Tsp42Ea - tetraspanin 42ea, Mvl - malvolio, AR-2 - allatostatin receptor 2, SMSr - cg32380 gene product from transcript cg32380-ra, Takr99D - tachykinin-like receptor at 99d, dnt - doughnut on 2, ClC-c - chloride channel-c, Pvr - pdgf- and vegf-receptor related, Indy - i'm not dead yet, amx - almondex, rho-4 - rhomboid-4, mew - multiple edematous wings, DopEcR - dopamine/ecdys…
GO:0044429	mitochondrial part	0.000668	0.0203	1.34	6352	367	1309	101	[CG9306 - cg9306 gene product from transcript cg9306-ra, CG12859 - cg12859 gene product from transcript cg12859-ra, CG3192 - cg3192 gene product from transcript cg3192-ra, ATPsyn-b - atp synthase, subunit b, CG1746 - cg1746 gene product from transcript cg1746-ra, CG32174 - cg32174 gene product from transcript cg32174-rd, mRpL32 - mitochondrial ribosomal protein l32, CG6094 - cg6094 gene product f…
GO:0016328	lateral plasma membrane	0.00071	0.021	3.24	6352	12	1309	8	[mys - myospheroid, mew - multiple edematous wings, beta-Spec - beta spectrin, CG42748 - cg42748 gene product from transcript cg42748-rj, alpha-Spec - alpha spectrin, hts - hu li tai shao, vari - varicose, scrib - scribbled]
GO:0033177	proton-transporting two-sector ATPase complex, proton-transporting domain	0.00071	0.0205	3.24	6352	12	1309	8	[l(2)06225 - lethal (2) 06225, CG4692 - cg4692 gene product from transcript cg4692-rb, CG3321 - cg3321 gene product from transcript cg3321-rc, ATPsyn-b - atp synthase, subunit b, CG1746 - cg1746 gene product from transcript cg1746-ra, VhaM9.7-b - vacuolar h[+] atpase subunit m9.7-b, ATPsyn-Cf6 - atpase coupling factor 6, Vha100-1 - vacuolar h[+] atpase subunit 100-1]
GO:0097458	neuron part	0.000875	0.0247	1.39	6352	265	1309	76	[mys - myospheroid, SH3PX1 - cg6757 gene product from transcript cg6757-ra, dlp - dally-like, ClC-c - chloride channel-c, Khc - kinesin heavy chain, RpL10 - ribosomal protein l10, pum - pumilio, Timp - tissue inhibitor of metalloproteases, Ptp10D - protein tyrosine phosphatase 10d, Lac - lachesin, shi - shibire, Spn - spinophilin, par-1 - cg8201 gene product from transcript cg8201-rv, drpr - drap…

## Sheet: D melanogaster T; GO Process
GO Term	Description	P-value	FDR q-value	Enrichment	N	B	n	b	Genes
GO:0071322	cellular response to carbohydrate stimulus	0.00051	1	57.89	8683	10	30	2	[Gr43a - gustatory receptor 43a, CG8317 - cg8317 gene product from transcript cg8317-ra]
GO:0006805	xenobiotic metabolic process	0.000623	1	52.62	8683	11	30	2	[Cyp6g1 - cg8453 gene product from transcript cg8453-ra, ss - spineless]

[truncated: 5 more sheets: D simulans T; GO Process, D hydei T; GO Process, D simulans T; GO Function, D hydei T; GO Function, D hydei T; GO Component]
