# Supplementary material for: Phylogenetic Relatedness Does not Predict Patterns of Parallel Transcriptome Adaptation in Drosophila
Source: Genome Biol Evol. 2025 Aug 19;17(9):evaf161. doi: 10.1093/gbe/evaf161 (PMC12448186; doi:10.1093/gbe/evaf161)
Supplement: evaf161_Supplementary_Data [file evaf161_supplementary_data.zip › Supplementary_Tables_Cridland_Aug_2025.xlsx]

## Sheet: Table S1
Table S1: Libraries
Species	Tissue	Library	ID	Reads	PRJNA
Drosophila hydei	Accessory Gland	Maine AG 1	MAHAG_1	26182946	PRJNA1171453
Drosophila hydei	Accessory Gland	Maine AG 2	MAHAG_2	25754450	PRJNA1171453
Drosophila hydei	Accessory Gland	Maine AG 3	MAHAG_3	23319838	PRJNA1171453
Drosophila hydei	Accessory Gland	Panama AG 1	PNHAG_1	27028948	PRJNA1171453
Drosophila hydei	Accessory Gland	Panama AG 2	PNHAG_2	24742061	PRJNA1171453
Drosophila hydei	Accessory Gland	Panama AG 3	PNHAG_3	26845190	PRJNA1171453
Drosophila hydei	Testis	Maine Testis 1	MHT_A_2	18085159	PRJNA1171453
Drosophila hydei	Testis	Maine Testis 2	MHT_B	30038206	PRJNA1171453
Drosophila hydei	Testis	Maine Testis 3	MHT_C	26038184	PRJNA1171453
Drosophila hydei	Testis	Panama Testis 1	PAHT_A	24013117	PRJNA1171453
Drosophila hydei	Testis	Panama Testis 2	PAHT_B	24520223	PRJNA1171453
Drosophila hydei	Testis	Panama Testis 3	PAHT_C	25100729	PRJNA1171453
Drosophila melanogaster	Accessory Gland	Maine AG 1	FAG2_1	21587175	PRJNA890704
Drosophila melanogaster	Accessory Gland	Maine AG 2	FAG2_2	20669582	PRJNA890704
Drosophila melanogaster	Accessory Gland	Maine AG 3	FAG2_3	20967318	PRJNA890704
Drosophila melanogaster	Accessory Gland	Panama AG 1	PCAG2_1	21527411	PRJNA890704
Drosophila melanogaster	Accessory Gland	Panama AG 2	PCAG2_2	22264697	PRJNA890704
Drosophila melanogaster	Accessory Gland	Panama AG 3	PCAG2_3	23618369	PRJNA890704
Drosophila melanogaster	Testis	Maine Testis 1	FT2_1	23122395	PRJNA890704
Drosophila melanogaster	Testis	Maine Testis 2	FT2_2	27252018	PRJNA890704
Drosophila melanogaster	Testis	Maine Testis 3	FT2_3	26036600	PRJNA890704
Drosophila melanogaster	Testis	Panama Testis 1	PCT2_2	25537479	PRJNA890704
Drosophila melanogaster	Testis	Panama Testis 2	PCT2_3	23548472	PRJNA890704
Drosophila simulans	Accessory Gland	Maine AG 1	MSAG_1	24848206	PRJNA1171453
Drosophila simulans	Accessory Gland	Maine AG 2	MSAG_2	24502862	PRJNA1171453
Drosophila simulans	Accessory Gland	Maine AG 3	MSAG_3	27313882	PRJNA1171453
Drosophila simulans	Accessory Gland	Panama AG 1	PSAG_1	26760355	PRJNA1171453
Drosophila simulans	Accessory Gland	Panama AG 2	PSAG_2	28874343	PRJNA1171453
Drosophila simulans	Accessory Gland	Panama AG 3	PSAG_3	24815582	PRJNA1171453
Drosophila simulans	Testis	Maine Testis 1	MAST_A	26140341	PRJNA1171453
Drosophila simulans	Testis	Maine Testis 2	MAST_B	22304515	PRJNA1171453
Drosophila simulans	Testis	Maine Testis 3	MAST_C	25061975	PRJNA1171453
Drosophila simulans	Testis	Panama Testis 1	PNST_A	20522862	PRJNA1171453
Drosophila simulans	Testis	Panama Testis 2	PNST_B	24413983	PRJNA1171453
Drosophila simulans	Testis	Panama Testis 3	PNST_C	26909076	PRJNA1171453
Drosophila hydei	Testis	Africa SZ7 A testis	SZ7_A_testis	36057049	PRJNA1273198
Drosophila hydei	Testis	Africa SZ7 B testis	SZ7_B_testis	21284887	PRJNA1273198
Drosophila hydei	Testis	Africa SZ7 C testis	SZ7_C_testis	22625837	PRJNA1273198
Drosophila hydei	Testis	Africa SZ9 A testis	SZ9_A_testis	33473493	PRJNA1273198
Drosophila hydei	Testis	Africa SZ9 B testis	SZ9_B_testis	43846675	PRJNA1273198
Drosophila hydei	Testis	Africa SZ9 C testis	SZ9_C_testis	41051066	PRJNA1273198
Drosophila hydei	Testis	Africa SZ12 A testis	SZ12_A_testis	21953184	PRJNA1273198
Drosophila hydei	Testis	Africa SZ12 B testis	SZ12_B_testis	35054426	PRJNA1273198
Drosophila hydei	Testis	Africa SZ12 C testis	SZ12_C_testis	23073457	PRJNA1273198
Drosophila hydei	Accessory Gland	Africa SZ7 A AG	SZ7_A_AG	25673866	PRJNA1273198
Drosophila hydei	Accessory Gland	Africa SZ7 B AG	SZ7_B_AG	21400389	PRJNA1273198
Drosophila hydei	Accessory Gland	Africa SZ7 C AG	SZ7_C_AG	25100841	PRJNA1273198
Drosophila hydei	Accessory Gland	Africa SZ9 A AG	SZ9_A_AG	19720065	PRJNA1273198
Drosophila hydei	Accessory Gland	Africa SZ9 B AG	SZ9_B_AG	38993663	PRJNA1273198
Drosophila hydei	Accessory Gland	Africa SZ9 C AG	SZ9_C_AG	20506910	PRJNA1273198
Drosophila hydei	Accessory Gland	Africa SZ12 A AG	SZ12_A_AG	26959204	PRJNA1273198
Drosophila hydei	Accessory Gland	Africa SZ12 B AG	SZ12_B_AG	22919330	PRJNA1273198
Drosophila hydei	Accessory Gland	Africa SZ12 C AG	SZ12_C_AG	24145701	PRJNA1273198
Drosophila hydei	Testis	Madagascar MD116 A testis	MD116_A_testis	28095512	PRJNA1273198
Drosophila hydei	Testis	Madagascar MD116 B testis	MD116_B_testis	23879587	PRJNA1273198
Drosophila hydei	Testis	Madagascar MD116 C testis	MD116_C_testis	27875701	PRJNA1273198
Drosophila hydei	Testis	Madagascar MD221 A testis	MD221_A_testis	22288181	PRJNA1273198
Drosophila hydei	Testis	Madagascar MD221 B testis	MD221_B_testis	23654854	PRJNA1273198
Drosophila hydei	Testis	Madagascar MD221 C testis	MD221_C_testis	40645717	PRJNA1273198
Drosophila hydei	Testis	Madagascar MD223 A testis	MD223_A_testis	36652753	PRJNA1273198
Drosophila hydei	Testis	Madagascar MD223 B testis	MD223_B_testis	33584195	PRJNA1273198
Drosophila hydei	Testis	Madagascar MD223 C testis	MD223_C_testis	39257008	PRJNA1273198
Drosophila hydei	Testis	Madagascar MD73 A testis	MD73_A_testis	22143609	PRJNA1273198
Drosophila hydei	Testis	Madagascar MD73 B testis	MD73_B_testis	25081367	PRJNA1273198
Drosophila hydei	Testis	Madagascar MD73 C testis	MD73_C_testis	24956544	PRJNA1273198
Drosophila hydei	Accessory Gland	Madagascar MD116 A AG	MD116_A_AG	28041654	PRJNA1273198
Drosophila hydei	Accessory Gland	Madagascar MD116 B AG	MD116_B_AG	25965504	PRJNA1273198
Drosophila hydei	Accessory Gland	Madagascar MD116 C AG	MD116_C_AG	27521511	PRJNA1273198
Drosophila hydei	Accessory Gland	Madagascar MD221 A AG	MD221_A_AG	23696791	PRJNA1273198
Drosophila hydei	Accessory Gland	Madagascar MD221 B AG	MD221_B_AG	22077348	PRJNA1273198
Drosophila hydei	Accessory Gland	Madagascar MD221 C AG	MD221_C_AG	25139266	PRJNA1273198
Drosophila hydei	Accessory Gland	Madagascar MD223 A AG	MD223_A_AG	23547415	PRJNA1273198
Drosophila hydei	Accessory Gland	Madagascar MD223 B AG	MD223_B_AG	29337541	PRJNA1273198
Drosophila hydei	Accessory Gland	Madagascar MD223 C AG	MD223_C_AG	24062736	PRJNA1273198
Drosophila hydei	Accessory Gland	Madagascar MD73 A AG	MD73_A_AG	20325167	PRJNA1273198
Drosophila hydei	Accessory Gland	Madagascar MD73 B AG	MD73_B_AG	28400357	PRJNA1273198
Drosophila hydei	Accessory Gland	Madagascar MD73 C AG	MD73_C_AG	21579180	PRJNA1273198

## Sheet: Table S2
Table S2: Number of Genes Expressed at TPM ≥ 1
Species	Maine AG	Panama AG	Either AG	Maine Testis	Panama Testis	Either Testis
D. melanogaster	7893	8558	8796	11732	12037	12285
D.simulans	7821	8248	8705	10596	10620	10948
D.hydei	7783	7632	7996	10724	10729	10949

## Sheet: Table S3
Table S3: Differentially Expressed Genes
		All Genes			1:1:1 Orthologs
Species	Tissue	Total DE Genes	Expressed Genes	Percent DE	Total DE Genes	Expressed Genes	Percent DE
D. melanogaster	AG	798	8023	0.099464	499	6678	0.074723
D.simulans	AG	928	8299	0.111821	760	6968	0.10907
D.hydei	AG	1568	7687	0.203981	1385	6743	0.205398
D. melanogaster	Testis	39	10888	0.00358193	26	8354	0.00311228
D.simulans	Testis	757	10483	0.0722122	531	8442	0.0628998
D.hydei	Testis	472	10433	0.0452411	348	8651	0.0402266

## Sheet: Table S4
Table S4: Shared DE between Species
Species 1	Species 2	Species 3	Tissue	Shared DE Genes at p ≤ 0.1	Total Expressed in Species Set	DE in Species 1	DE in Species 2	DE in Species 3	Expected Overlap	Expected Percent	binomial p-value
D. melanogaster	D.simulans	-	AG	60	6915	573	775	NA	64.2191	0.00928693	0.673673
D. melanogaster	D.hydei	-	AG	63	6137	334	1303	NA	70.9145	0.0115552	0.811032
D.simulans	D.hydei	-	AG	214	6280	730	1300	NA	151.115	0.0240628	4.17817e-07
D. melanogaster	D.simulans	D.hydei	AG	14	5821	298	697	1237	7.58269	0.00130264	0.0111786
D. melanogaster	D.simulans	-	Testis	3	8855	23	530	NA	1.37662	0.000155463	0.0511103
D. melanogaster	D.hydei	-	Testis	1	8178	16	291	NA	0.569332	6.96176e-05	0.111905
D.simulans	D.hydei	-	Testis	25	8051	442	261	NA	14.3289	0.00177977	0.00348136
D. melanogaster	D.simulans	D.hydei	Testis	0	7603	11	414	238	0	2.46612e-06	NA

## Sheet: Table S5
Table S5: List of Shared DE Genes
Tissue	Species 1	Species 2	Species 1 ID	Species 1 logFC	Species 2 ID	Species 2 logFC	D. melanogaster Ortholog	D. melanogaster Gene Name
AG	D.melanogaster	D.simulans	FBgn0031216	-1.16	LOC6730400	-0.775	FBgn0031216	Zir
AG	D.melanogaster	D.simulans	FBgn0026787	-0.593	LOC6730402	-0.742	FBgn0026787	Nhe1
AG	D.melanogaster	D.simulans	FBgn0020294	-0.657	LOC6738946	-0.971	FBgn0020294	ko
AG	D.melanogaster	D.simulans	FBgn0027570	-1.27	LOC6726725	1.77	FBgn0027570	Nep2
AG	D.melanogaster	D.simulans	FBgn0041181	-1.14	LOC27206647	-1.11	FBgn0041181	Tep3
AG	D.melanogaster	D.simulans	FBgn0031990	-0.704	LOC6731441	-1.18	FBgn0031990	PAPLA1
AG	D.melanogaster	D.simulans	FBgn0032084	-1.82	LOC6731589	0.651	FBgn0032084	CG13101
AG	D.melanogaster	D.simulans	FBgn0020270	1.84	LOC6731970	0.976	FBgn0020270	mre11
AG	D.melanogaster	D.simulans	FBgn0040297	-1.75	LOC6733038	-0.678	FBgn0040297	Nhe2
AG	D.melanogaster	D.simulans	FBgn0037548	-1.12	LOC6728989	0.682	FBgn0037548	CG7900
AG	D.melanogaster	D.simulans	FBgn0040271	-0.954	LOC6727849	-1.15	FBgn0040271	Sulf1
AG	D.melanogaster	D.simulans	FBgn0000015	-0.725	LOC6727774	-0.647	FBgn0000015	Abd-B
AG	D.melanogaster	D.simulans	FBgn0015229	-0.815	LOC6729012	-0.653	FBgn0015229	glec
AG	D.melanogaster	D.simulans	FBgn0039864	-1.06	LOC6730359	-0.673	FBgn0039864	CG11550
AG	D.melanogaster	D.simulans	FBgn0039970	-0.82	LOC6733156	0.361	FBgn0039970	CG17508
AG	D.melanogaster	D.simulans	FBgn0034399	-1.04	LOC6735185	0.555	FBgn0034399	CG15083
AG	D.melanogaster	D.simulans	FBgn0027073	-0.883	LOC6735513	0.926	FBgn0027073	Ugt49B1
AG	D.melanogaster	D.simulans	FBgn0003274	0.713	LOC6734793	0.583	FBgn0003274	RpLP2
AG	D.melanogaster	D.simulans	FBgn0034126	-2.11	LOC6734771	1.74	FBgn0034126	jtb
AG	D.melanogaster	D.simulans	FBgn0013773	-0.963	LOC6734554	1.95	FBgn0013773	Cyp6a22
AG	D.melanogaster	D.simulans	FBgn0050022	-0.839	LOC27208216	0.601	FBgn0050022	CG30022
AG	D.melanogaster	D.simulans	FBgn0033624	0.847	LOC6739383	0.444	FBgn0033624	CG12384
AG	D.melanogaster	D.simulans	FBgn0033446	0.631	LOC6733764	0.527	FBgn0033446	CG1648
AG	D.melanogaster	D.simulans	FBgn0033302	-1.49	LOC6733555	0.773	FBgn0033302	Cyp6a14
AG	D.melanogaster	D.simulans	FBgn0026262	-1.96	LOC6739827	-0.504	FBgn0026262	Taf3
AG	D.melanogaster	D.simulans	FBgn0039904	-1.11	LOC6724704	-0.688	FBgn0039904	Hcf
AG	D.melanogaster	D.simulans	FBgn0051998	-1.21	LOC6740394	-0.631	FBgn0051998	CG31998
AG	D.melanogaster	D.simulans	FBgn0025740	-1.65	LOC6724685	-0.841	FBgn0025740	PlexB
AG	D.melanogaster	D.simulans	FBgn0023213	-1.04	LOC27207557	-0.843	FBgn0023213	eIF4G1
AG	D.melanogaster	D.simulans	FBgn0039936	-0.849	LOC6724730	-0.739	FBgn0039936	Gyf
AG	D.melanogaster	D.simulans	FBgn0051055	1.86	LOC6729874	3.98	FBgn0051055	CG31055
AG	D.melanogaster	D.simulans	FBgn0043530	-2.62	LOC6734576	1.03	FBgn0043530	Obp51a
AG	D.melanogaster	D.simulans	FBgn0025936	-1.17	LOC6724716	-0.636	FBgn0025936	Eph
AG	D.melanogaster	D.simulans	FBgn0052423	-0.824	LOC6736860	-0.633	FBgn0052423	shep
AG	D.melanogaster	D.simulans	FBgn0014396	-1.25	LOC6730875	-1.09	FBgn0014396	tim
AG	D.melanogaster	D.simulans	FBgn0041624	2.44	LOC6737012	3.95	FBgn0041624	Or65b
AG	D.melanogaster	D.simulans	FBgn0054034	-2.85	LOC6728994	0.677	FBgn0054034	CG34034
AG	D.melanogaster	D.simulans	FBgn0087035	-0.603	LOC6738161	-0.447	FBgn0087035	AGO2
AG	D.melanogaster	D.simulans	FBgn0250831	-1.27	LOC27207188	0.51	FBgn0250831	BG642167
AG	D.melanogaster	D.simulans	FBgn0259214	-1.45	LOC6724703	-0.665	FBgn0259214	PMCA
AG	D.melanogaster	D.simulans	FBgn0262000	-1.89	LOC27206696	-0.528	FBgn0262000	CG42818
AG	D.melanogaster	D.simulans	FBgn0262099	-1.29	LOC27207488	1.14	FBgn0262099	CG42852
AG	D.melanogaster	D.simulans	FBgn0262570	-1.96	LOC6734916	-1.27	FBgn0262570	CG43110
AG	D.melanogaster	D.simulans	FBgn0263397	-0.736	LOC6734461	-0.661	FBgn0263397	Ih
AG	D.melanogaster	D.simulans	FBgn0035041	0.917	LOC6736105	1.03	FBgn0035041	CG13594
AG	D.melanogaster	D.simulans	FBgn0035016	-0.683	LOC6736078	-0.546	FBgn0035016	CG4612
AG	D.melanogaster	D.simulans	FBgn0035132	-0.71	LOC6740503	-0.67	FBgn0035132	mthl10
AG	D.melanogaster	D.simulans	FBgn0035199	-1.21	LOC6736307	1.38	FBgn0035199	tfc
AG	D.melanogaster	D.simulans	FBgn0263762	-1.28	LOC27208776	1.77	FBgn0263762	CG43679
AG	D.melanogaster	D.simulans	FBgn0263782	-0.574	LOC27206479	-0.467	FBgn0263782	Hmgcr
AG	D.melanogaster	D.simulans	FBgn0264489	-0.866	LOC6737495	-0.466	FBgn0264489	CG43897
AG	D.melanogaster	D.simulans	FBgn0266758	0.807	LOC6729424	-0.453	FBgn0266758	Esyt2
AG	D.melanogaster	D.simulans	FBgn0267106	-2.51	LOC27208041	1.19	FBgn0267106	CG45546
AG	D.melanogaster	D.simulans	FBgn0030344	-0.793	LOC6725726	-0.661	FBgn0030344	Nrd1
AG	D.melanogaster	D.simulans	FBgn0036550	-0.727	LOC6738220	1.85	FBgn0036550	CG17026
AG	D.melanogaster	D.simulans	FBgn0004396	-0.586	LOC6738160	-1.07	FBgn0004396	CrebA
AG	D.melanogaster	D.simulans	FBgn0036454	-1.06	LOC6738076	-0.934	FBgn0036454	CG17839
AG	D.melanogaster	D.simulans	FBgn0035959	-0.838	LOC6737379	-0.751	FBgn0035959	CG4911
AG	D.melanogaster	D.simulans	FBgn0016694	-0.582	LOC6737181	-0.699	FBgn0016694	Pdp1
AG	D.melanogaster	D.simulans	FBgn0031381	0.888	LOC6730629	0.588	FBgn0031381	Npc2a
T	D.melanogaster	D.simulans	FBgn0050044	-1.33	LOC6734174	1.31	FBgn0050044	s-cup
T	D.melanogaster	D.simulans	FBgn0000286	-1.34	LOC6731010	-0.296	FBgn0000286	Cf2
T	D.melanogaster	D.simulans	FBgn0031528	2.52	LOC6730856	-1.33	FBgn0031528	CG15412
T	D.simulans	D.hydei	LOC6726863	0.999	LOC111600869	-0.829	FBgn0037364	Rab23
T	D.simulans	D.hydei	LOC6731549	-0.932	LOC111599490	-1.12	FBgn0032058	CG9289
T	D.simulans	D.hydei	LOC6731717	0.868	LOC111603868	0.934	FBgn0000180	bib
T	D.simulans	D.hydei	LOC6731731	2.22	LOC111604006	0.39	FBgn0032178	Spn31A
T	D.simulans	D.hydei	LOC6732162	0.289	LOC111603906	0.207	FBgn0032480	Edem2
T	D.simulans	D.hydei	LOC6732690	2.41	LOC111594240	-1.27	FBgn0032692	IFT46
T	D.simulans	D.hydei	LOC6732777	-0.485	LOC111600378	-1.32	FBgn0000422	Ddc
T	D.simulans	D.hydei	LOC6728274	-1.6	LOC111594552	-1	FBgn0003308	ry
T	D.simulans	D.hydei	LOC6739734	0.468	LOC111595209	0.639	FBgn0038337	CG6125
T	D.simulans	D.hydei	LOC6727763	0.713	LOC111602365	-0.249	FBgn0038465	Irc
T	D.simulans	D.hydei	LOC6727754	-0.555	LOC111602590	-1.12	FBgn0038472	CG3995
T	D.simulans	D.hydei	LOC6727409	-0.265	LOC111597669	-0.481	FBgn0038738	CG4572
T	D.simulans	D.hydei	LOC6729430	-0.3	LOC111593347	-0.624	FBgn0039210	CG13625
T	D.simulans	D.hydei	LOC6735193	-0.645	LOC111592410	-1.18	FBgn0034406	Jheh3
T	D.simulans	D.hydei	LOC6734070	-0.39	LOC111603114	0.697	FBgn0011704	RnrS
T	D.simulans	D.hydei	LOC6733779	0.222	LOC111600020	0.274	FBgn0027580	PCB
T	D.simulans	D.hydei	LOC6730520	0.722	LOC111599128	0.479	FBgn0031294	IA-2
T	D.simulans	D.hydei	LOC6730990	0.304	LOC111596099	-0.286	FBgn0031623	Taf12L
T	D.simulans	D.hydei	LOC27208894	1.27	LOC111597571	-1.12	FBgn0260763	CG42561
T	D.simulans	D.hydei	LOC6728601	-0.586	LOC111602601	-2.04	FBgn0261053	Cad86C
T	D.simulans	D.hydei	LOC6735501	-0.814	LOC111597095	-0.4	FBgn0261067	LSm1
T	D.simulans	D.hydei	LOC6738727	1.17	LOC111596874	-1.52	FBgn0261341	verm
T	D.simulans	D.hydei	LOC27209074	-0.83	LOC111594388	-0.594	FBgn0262843	CG43207
T	D.simulans	D.hydei	LOC6739607	-0.755	LOC111601697	0.918	FBgn0035410	MnM
T	D.simulans	D.hydei	LOC6736835	-0.981	LOC111604483	0.794	FBgn0028699	Rh50
T	D.melanogaster	D.hydei	FBgn0039311	-1.3	LOC111599699	0.728	FBgn0039311	CG10513
AG	D.melanogaster	D.hydei	FBgn0026879	1.13	LOC111593433	0.613	FBgn0026879	CG13364
AG	D.melanogaster	D.hydei	FBgn0040395	-0.968	LOC111597245	-0.681	FBgn0040395	Unc-76
AG	D.melanogaster	D.hydei	FBgn0015924	-0.699	LOC111599052	-0.618	FBgn0015924	crq
AG	D.melanogaster	D.hydei	FBgn0026787	-0.593	LOC111596005	-0.657	FBgn0026787	Nhe1
AG	D.melanogaster	D.hydei	FBgn0020294	-0.657	LOC111597461	-1.08	FBgn0020294	ko
AG	D.melanogaster	D.hydei	FBgn0027570	-1.27	LOC111600829	-0.744	FBgn0027570	Nep2
AG	D.melanogaster	D.hydei	FBgn0011705	-1.56	LOC111593765	-1.48	FBgn0011705	rost
AG	D.melanogaster	D.hydei	FBgn0032217	-1.1	LOC111594395	0.392	FBgn0032217	CG4972
AG	D.melanogaster	D.hydei	FBgn0027052	-1.41	LOC111592595	0.524	FBgn0027052	STUB1
AG	D.melanogaster	D.hydei	FBgn0041180	-0.832	LOC111600232	-0.789	FBgn0041180	Tep4
AG	D.melanogaster	D.hydei	FBgn0051680	-2.68	LOC111602359	1.24	FBgn0051680	CG31680
AG	D.melanogaster	D.hydei	FBgn0037548	-1.12	LOC111605452	0.8	FBgn0037548	CG7900
AG	D.melanogaster	D.hydei	FBgn0037602	0.899	LOC111604888	0.67	FBgn0037602	SLIRP2
AG	D.melanogaster	D.hydei	FBgn0037818	-1.51	LOC111600558	-0.698	FBgn0037818	CG6465
AG	D.melanogaster	D.hydei	FBgn0051360	1.19	LOC111599554	0.695	FBgn0051360	CG31360
AG	D.melanogaster	D.hydei	FBgn0038756	-1.18	LOC111602045	1.01	FBgn0038756	CG4783
AG	D.melanogaster	D.hydei	FBgn0039970	-0.82	LOC111594098	-0.492	FBgn0039970	CG17508
AG	D.melanogaster	D.hydei	FBgn0039969	-2.6	LOC111594707	0.45	FBgn0039969	Fis1
AG	D.melanogaster	D.hydei	FBgn0029881	-0.671	LOC111597234	-0.55	FBgn0029881	pigs
AG	D.melanogaster	D.hydei	FBgn0029892	0.84	LOC111597355	0.462	FBgn0029892	CG3184
AG	D.melanogaster	D.hydei	FBgn0003748	-0.78	LOC111600146	-0.834	FBgn0003748	Treh
AG	D.melanogaster	D.hydei	FBgn0003274	0.713	LOC111595986	0.566	FBgn0003274	RpLP2
AG	D.melanogaster	D.hydei	FBgn0033624	0.847	LOC111592129	0.691	FBgn0033624	CG12384
AG	D.melanogaster	D.hydei	FBgn0033259	-0.533	LOC111600643	-0.57	FBgn0033259	Tmem63
AG	D.melanogaster	D.hydei	FBgn0026722	-0.701	LOC111599916	-0.805	FBgn0026722	drosha
AG	D.melanogaster	D.hydei	FBgn0011747	-1.2	LOC111597407	-0.533	FBgn0011747	Ank
AG	D.melanogaster	D.hydei	FBgn0013749	-1.18	LOC111595892	0.39	FBgn0013749	Arf102F
AG	D.melanogaster	D.hydei	FBgn0039928	-1.71	LOC111594138	-0.563	FBgn0039928	Cals
AG	D.melanogaster	D.hydei	FBgn0023213	-1.04	LOC111598134	-0.656	FBgn0023213	eIF4G1
AG	D.melanogaster	D.hydei	FBgn0039936	-0.849	LOC111594135	-0.512	FBgn0039936	Gyf
AG	D.melanogaster	D.hydei	FBgn0038194	-0.869	LOC111595651	1.38	FBgn0038194	Cyp6d5
AG	D.melanogaster	D.hydei	FBgn0052230	-1.56	LOC111600847	0.765	FBgn0052230	ND-MLRQ
AG	D.melanogaster	D.hydei	FBgn0032949	-1.36	LOC111600351	-0.714	FBgn0032949	Lamp1
AG	D.melanogaster	D.hydei	FBgn0052423	-0.824	LOC111601742	-0.631	FBgn0052423	shep
AG	D.melanogaster	D.hydei	FBgn0014396	-1.25	LOC111602356	-0.861	FBgn0014396	tim
AG	D.melanogaster	D.hydei	FBgn0032955	-0.562	LOC111592510	-0.716	FBgn0032955	CG2201
AG	D.melanogaster	D.hydei	FBgn0040007	-2.38	LOC111600107	0.611	FBgn0040007	RpL38
AG	D.melanogaster	D.hydei	FBgn0069923	-2.69	LOC111600846	0.663	FBgn0069923	CG41128
AG	D.melanogaster	D.hydei	FBgn0086674	-2.61	LOC111597420	-0.611	FBgn0086674	Tpst
AG	D.melanogaster	D.hydei	FBgn0259175	-0.735	LOC111599825	-0.368	FBgn0259175	ome
AG	D.melanogaster	D.hydei	FBgn0259937	0.554	LOC111599684	-0.414	FBgn0259937	Nop60B
AG	D.melanogaster	D.hydei	FBgn0259967	-1.32	LOC111594270	0.551	FBgn0259967	Sfp53D
AG	D.melanogaster	D.hydei	FBgn0261403	-1.52	LOC111600032	-0.414	FBgn0261403	sxc
AG	D.melanogaster	D.hydei	FBgn0262057	-1.01	LOC111605688	-0.669	FBgn0262057	Spn77Ba
AG	D.melanogaster	D.hydei	FBgn0262352	-1.62	LOC111597268	-0.631	FBgn0262352	CG43050
AG	D.melanogaster	D.hydei	FBgn0262509	-1.61	LOC111595754	-0.74	FBgn0262509	nrm
AG	D.melanogaster	D.hydei	FBgn0034968	0.619	LOC111600034	0.465	FBgn0034968	RpL12
AG	D.melanogaster	D.hydei	FBgn0060296	-0.773	LOC111604609	0.959	FBgn0060296	pain
AG	D.melanogaster	D.hydei	FBgn0024806	-0.805	LOC111596507	-0.614	FBgn0024806	DIP2
AG	D.melanogaster	D.hydei	FBgn0035146	-1.88	LOC111601073	-0.834	FBgn0035146	CG13893
AG	D.melanogaster	D.hydei	FBgn0035132	-0.71	LOC111601016	-0.826	FBgn0035132	mthl10
AG	D.melanogaster	D.hydei	FBgn0263782	-0.574	LOC111602661	-1.82	FBgn0263782	Hmgcr
AG	D.melanogaster	D.hydei	FBgn0266724	-1.14	LOC111596941	0.566	FBgn0266724	Trs20
AG	D.melanogaster	D.hydei	FBgn0266758	0.807	LOC111593341	-0.612	FBgn0266758	Esyt2
AG	D.melanogaster	D.hydei	FBgn0286786	0.831	LOC111594661	0.685	FBgn0286786	hoip
AG	D.melanogaster	D.hydei	FBgn0035574	1.17	LOC111599571	-0.666	FBgn0035574	RhoGEF64C
AG	D.melanogaster	D.hydei	FBgn0030574	-0.813	LOC111605140	-0.38	FBgn0030574	sbm
AG	D.melanogaster	D.hydei	FBgn0010341	-0.541	LOC111593412	0.398	FBgn0010341	Cdc42
AG	D.melanogaster	D.hydei	FBgn0036741	-0.707	LOC111601110	-0.498	FBgn0036741	anchor
AG	D.melanogaster	D.hydei	FBgn0036117	-0.754	LOC111597596	-0.897	FBgn0036117	CG6321
AG	D.melanogaster	D.hydei	FBgn0002638	0.667	LOC111594841	-0.592	FBgn0002638	Rcc1
AG	D.melanogaster	D.hydei	FBgn0031636	-0.881	LOC111605558	-3.53	FBgn0031636	CG12194
AG	D.melanogaster	D.hydei	FBgn0051659	-0.881	LOC111595868	0.501	FBgn0051659	CG31659
AG	D.simulans	D.hydei	LOC27206583	-0.815	LOC111605340	-0.695	FBgn0023510	Rbcn-3B
AG	D.simulans	D.hydei	LOC6724960	0.58	LOC111604031	0.687	FBgn0003714	tko
AG	D.simulans	D.hydei	LOC6724993	0.819	LOC111601619	0.609	FBgn0029648	CG3603
AG	D.simulans	D.hydei	LOC6725056	-0.67	LOC111598143	-0.524	FBgn0029688	lva
AG	D.simulans	D.hydei	LOC6725067	-0.741	LOC111605653	-0.56	FBgn0026083	tyf
AG	D.simulans	D.hydei	LOC6730467	-0.9	LOC111599076	-0.736	FBgn0043364	cbt
AG	D.simulans	D.hydei	LOC6730402	-0.742	LOC111596005	-0.657	FBgn0026787	Nhe1
AG	D.simulans	D.hydei	LOC6738946	-0.971	LOC111597461	-1.08	FBgn0020294	ko
AG	D.simulans	D.hydei	LOC6738971	1.02	LOC111594370	-0.42	FBgn0037063	CG9391
AG	D.simulans	D.hydei	LOC6739156	0.616	LOC111592860	0.529	FBgn0037199	EMC4
AG	D.simulans	D.hydei	LOC6726844	0.616	LOC111604843	0.485	FBgn0037351	RpL13A
AG	D.simulans	D.hydei	LOC6726725	1.77	LOC111600829	-0.744	FBgn0027570	Nep2
AG	D.simulans	D.hydei	LOC6731082	0.472	LOC111599206	0.485	FBgn0000318	cl
AG	D.simulans	D.hydei	LOC6731158	-0.434	LOC111596336	-0.512	FBgn0000052	Pfas
AG	D.simulans	D.hydei	LOC6731432	-0.844	LOC111594932	-0.792	FBgn0011230	poe
AG	D.simulans	D.hydei	LOC6731463	-0.453	LOC111596228	-0.619	FBgn0032006	Pvr
AG	D.simulans	D.hydei	LOC6731751	-0.475	LOC111596332	0.491	FBgn0032194	CG4901
AG	D.simulans	D.hydei	LOC6731957	0.486	LOC111592542	0.93	FBgn0032350	CG6287
AG	D.simulans	D.hydei	LOC6732008	-0.874	LOC111603788	-0.612	FBgn0020309	crol
AG	D.simulans	D.hydei	LOC6732051	0.45	LOC111602442	0.358	FBgn0032404	RpL7-like
AG	D.simulans	D.hydei	LOC6732161	-0.354	LOC111605507	-0.506	FBgn0032479	CG16974
AG	D.simulans	D.hydei	LOC6732705	-0.859	LOC111595758	-0.977	FBgn0032701	CG10341
AG	D.simulans	D.hydei	LOC6732854	-1.19	LOC111594348	-0.98	FBgn0000464	Lar
AG	D.simulans	D.hydei	LOC6732881	0.634	LOC111592576	0.452	FBgn0032834	CG13965
AG	D.simulans	D.hydei	LOC6732978	-0.379	LOC111594681	-0.57	FBgn0051678	CG31678
AG	D.simulans	D.hydei	LOC6733012	0.385	LOC111596102	0.531	FBgn0032897	CG9336
AG	D.simulans	D.hydei	LOC6733064	0.481	LOC111596315	0.654	FBgn0021856	l(2)k14505
AG	D.simulans	D.hydei	LOC6728989	0.682	LOC111605452	0.8	FBgn0037548	CG7900
AG	D.simulans	D.hydei	LOC6739697	0.565	LOC111602741	0.594	FBgn0062412	Ctr1B
AG	D.simulans	D.hydei	LOC6728802	-0.448	LOC111595692	-0.864	FBgn0000723	FER
AG	D.simulans	D.hydei	LOC27209253	-0.351	LOC111602641	-0.539	FBgn0037734	trbd
AG	D.simulans	D.hydei	LOC6728561	0.363	LOC111600244	0.37	FBgn0037873	SdhC
AG	D.simulans	D.hydei	LOC6728467	-0.847	LOC111596429	-0.747	FBgn0025802	Sbf
AG	D.simulans	D.hydei	LOC6728313	0.547	LOC111598084	0.574	FBgn0038080	CG12279
AG	D.simulans	D.hydei	LOC6728280	-0.491	LOC111594587	-0.781	FBgn0038108	CG7518
AG	D.simulans	D.hydei	LOC6728267	0.724	LOC111594555	0.389	FBgn0038115	CG7966
AG	D.simulans	D.hydei	LOC6728231	-0.659	LOC111605521	0.995	FBgn0027610	Dic1
AG	D.simulans	D.hydei	LOC6739729	0.385	LOC111602986	0.759	FBgn0004117	Tm2
AG	D.simulans	D.hydei	LOC27208828	0.744	LOC111602954	0.604	FBgn0038389	CG5516
AG	D.simulans	D.hydei	LOC6727875	-0.706	LOC111604646	-0.677	FBgn0027948	msps
AG	D.simulans	D.hydei	LOC6727861	2.44	LOC111604651	0.933	FBgn0038407	CG6126
AG	D.simulans	D.hydei	LOC6727644	0.862	LOC111601746	0.445	FBgn0038545	pasi1
AG	D.simulans	D.hydei	LOC27206448	0.6	LOC111605450	0.573	FBgn0024432	Dlc90F
AG	D.simulans	D.hydei	LOC6727373	0.478	LOC111601472	0.429	FBgn0038771	CG4390
AG	D.simulans	D.hydei	LOC6727306	-0.604	LOC111600651	-1.25	FBgn0024944	Oamb
AG	D.simulans	D.hydei	LOC6729255	0.954	LOC111594453	-0.955	FBgn0039099	GILT2
AG	D.simulans	D.hydei	LOC6729375	-1.15	LOC111596255	-0.791	FBgn0043884	mask
AG	D.simulans	D.hydei	LOC27208018	-0.445	LOC111604200	-0.409	FBgn0005649	Rox8
AG	D.simulans	D.hydei	LOC27207137	-0.474	LOC111599617	-0.53	FBgn0015737	Hmu
AG	D.simulans	D.hydei	LOC6729860	-0.885	LOC111603511	-0.782	FBgn0039528	dsd
AG	D.simulans	D.hydei	LOC6729892	0.645	LOC111594964	0.686	FBgn0039555	mRpS22
AG	D.simulans	D.hydei	LOC6729949	-0.503	LOC111596156	-0.627	FBgn0027655	htt
AG	D.simulans	D.hydei	LOC6730087	0.581	LOC111592705	0.559	FBgn0042213	CG18731
AG	D.simulans	D.hydei	LOC6730144	-1.03	LOC111598234	-0.659	FBgn0039727	Vps13B
AG	D.simulans	D.hydei	LOC6730279	-0.576	LOC111601973	-0.79	FBgn0000416	Sap-r
AG	D.simulans	D.hydei	LOC6739793	-0.603	LOC111594617	-0.33	FBgn0039858	CycG
AG	D.simulans	D.hydei	LOC6733130	0.486	LOC111592059	0.469	FBgn0032987	RpL21
AG	D.simulans	D.hydei	LOC6733156	0.361	LOC111594098	-0.492	FBgn0039970	CG17508
AG	D.simulans	D.hydei	LOC6733257	-1.12	LOC111597682	-0.988	FBgn0033095	chk
AG	D.simulans	D.hydei	LOC6733306	0.529	LOC111593824	0.388	FBgn0029508	Tsp42Ea
AG	D.simulans	D.hydei	LOC6735422	0.493	LOC111602119	-1.18	FBgn0034538	CG16799
AG	D.simulans	D.hydei	LOC6735369	0.422	LOC111597061	-0.594	FBgn0034501	CG13868
AG	D.simulans	D.hydei	LOC6735126	0.553	LOC111602368	0.576	FBgn0034354	GstE11
AG	D.simulans	D.hydei	LOC6735135	-0.543	LOC111603156	-0.937	FBgn0050115	GEFmeso
AG	D.simulans	D.hydei	LOC27206177	1.51	LOC111605371	-0.54	FBgn0015522	olf186-M
AG	D.simulans	D.hydei	LOC6734992	-0.698	LOC111599754	-0.52	FBgn0034271	Vps50
AG	D.simulans	D.hydei	LOC6734900	0.425	LOC111600579	0.564	FBgn0034215	Mtap
AG	D.simulans	D.hydei	LOC6725397	-0.645	LOC111598146	-0.929	FBgn0029976	snz
AG	D.simulans	D.hydei	LOC6725410	-0.51	LOC111597246	-0.673	FBgn0004657	mys
AG	D.simulans	D.hydei	LOC27206345	0.578	LOC111603129	0.528	FBgn0011586	e(r)
AG	D.simulans	D.hydei	LOC6735508	-1	LOC111604131	-0.682	FBgn0003891	tud
AG	D.simulans	D.hydei	LOC6735605	0.405	LOC111597948	0.374	FBgn0034654	eIF3k
AG	D.simulans	D.hydei	LOC6734837	-0.704	LOC111592580	-0.492	FBgn0003091	Pkc53E
AG	D.simulans	D.hydei	LOC6734793	0.583	LOC111595986	0.566	FBgn0003274	RpLP2
AG	D.simulans	D.hydei	LOC6740783	0.535	LOC111594012	0.561	FBgn0010590	Prosbeta1
AG	D.simulans	D.hydei	LOC6734626	-0.676	LOC111597708	-0.807	FBgn0019968	Khc-73
AG	D.simulans	D.hydei	LOC6734396	-0.739	LOC111594995	-0.804	FBgn0002643	mam
AG	D.simulans	D.hydei	LOC6734397	-0.844	LOC111594650	-0.913	FBgn0040752	Prosap
AG	D.simulans	D.hydei	LOC6734375	-0.749	LOC111592244	-0.895	FBgn0013733	shot
AG	D.simulans	D.hydei	LOC27206165	0.433	LOC111604516	-0.371	FBgn0010238	Lac
AG	D.simulans	D.hydei	LOC6739392	-0.562	LOC111602388	-0.731	FBgn0033688	Prp8
AG	D.simulans	D.hydei	LOC6734016	-1.02	LOC111605418	-0.57	FBgn0033636	tou
AG	D.simulans	D.hydei	LOC6733969	0.429	LOC111605241	0.479	FBgn0033608	CG13220
AG	D.simulans	D.hydei	LOC6739383	0.444	LOC111592129	0.691	FBgn0033624	CG12384
AG	D.simulans	D.hydei	LOC6739371	0.516	LOC111593729	-2.92	FBgn0001291	Jra
AG	D.simulans	D.hydei	LOC6733693	-0.652	LOC111604183	-0.584	FBgn0020621	Pkn
AG	D.simulans	D.hydei	LOC6733679	-0.903	LOC111599964	-0.527	FBgn0015477	Rme-8
AG	D.simulans	D.hydei	LOC6733451	0.656	LOC111599897	-0.529	FBgn0033235	CG8728
AG	D.simulans	D.hydei	LOC6733434	0.697	LOC111593832	-0.939	FBgn0033225	TTLL12
AG	D.simulans	D.hydei	LOC6733396	-1.2	LOC111604106	-0.949	FBgn0033194	Vps13
AG	D.simulans	D.hydei	LOC27207557	-0.843	LOC111598134	-0.656	FBgn0023213	eIF4G1
AG	D.simulans	D.hydei	LOC6724730	-0.739	LOC111594135	-0.512	FBgn0039936	Gyf
AG	D.simulans	D.hydei	LOC6731636	-0.812	LOC111603856	-0.834	FBgn0032120	CG33298
AG	D.simulans	D.hydei	LOC6732486	0.506	LOC111594149	-0.681	FBgn0001991	Ca-alpha1D
AG	D.simulans	D.hydei	LOC6732128	-0.763	LOC111595812	-0.6	FBgn0032456	MRP
AG	D.simulans	D.hydei	LOC6729285	0.919	LOC111602655	0.584	FBgn0039118	CG10208
AG	D.simulans	D.hydei	LOC6724780	-0.641	LOC111593082	-0.761	FBgn0004648	svr
AG	D.simulans	D.hydei	LOC6733290	-1.16	LOC111599959	-0.58	FBgn0053558	mim
AG	D.simulans	D.hydei	LOC6730894	-0.526	LOC111601364	-0.481	FBgn0000721	for
AG	D.simulans	D.hydei	LOC6724718	-0.622	LOC111597653	-0.574	FBgn0051992	gw
AG	D.simulans	D.hydei	LOC6735215	-0.484	LOC111594329	-0.678	FBgn0034417	CG15117
AG	D.simulans	D.hydei	LOC6736860	-0.633	LOC111601742	-0.631	FBgn0052423	shep
AG	D.simulans	D.hydei	LOC6729782	-0.588	LOC111600621	-0.553	FBgn0051072	Lerp
AG	D.simulans	D.hydei	LOC6733086	0.46	LOC111592511	0.438	FBgn0022893	Df31
AG	D.simulans	D.hydei	LOC6727811	1.39	LOC111603464	0.756	FBgn0004087	Dhfr
AG	D.simulans	D.hydei	LOC6730875	-1.09	LOC111602356	-0.861	FBgn0014396	tim
AG	D.simulans	D.hydei	LOC6734463	-0.764	LOC111593288	-0.617	FBgn0085408	Shrm
AG	D.simulans	D.hydei	LOC6728177	-0.862	LOC111594604	-0.96	FBgn0085412	kmr
AG	D.simulans	D.hydei	LOC6733726	-0.989	LOC111605214	-0.767	FBgn0085436	Not1
AG	D.simulans	D.hydei	LOC6730181	0.724	LOC111594478	0.6	FBgn0086355	Tpi
AG	D.simulans	D.hydei	LOC6727454	-0.908	LOC111596204	-0.723	FBgn0086613	Ino80
AG	D.simulans	D.hydei	LOC6731926	0.926	LOC111596128	0.542	FBgn0250837	dUTPase
AG	D.simulans	D.hydei	LOC6731330	-0.519	LOC111602018	-0.557	FBgn0259111	Ndae1
AG	D.simulans	D.hydei	LOC6739509	0.669	LOC111600117	0.627	FBgn0259209	Mlp60A
AG	D.simulans	D.hydei	LOC6726760	-0.838	LOC111604906	-0.678	FBgn0259212	cno
AG	D.simulans	D.hydei	LOC6734313	-0.478	LOC111598025	-0.914	FBgn0259221	ATP8A
AG	D.simulans	D.hydei	LOC6733975	0.469	LOC111605267	0.64	FBgn0259238	CG42336
AG	D.simulans	D.hydei	LOC6729387	-0.864	LOC111593610	-0.8	FBgn0259685	crb
AG	D.simulans	D.hydei	LOC6726634	-1.17	LOC111600434	-0.895	FBgn0259984	kuz
AG	D.simulans	D.hydei	LOC6727447	-0.648	LOC111604277	-0.548	FBgn0260003	Dys
AG	D.simulans	D.hydei	LOC6734077	-0.793	LOC111595519	-0.667	FBgn0260012	pds5
AG	D.simulans	D.hydei	LOC6726734	-0.917	LOC111595737	-0.859	FBgn0260794	ctrip
AG	D.simulans	D.hydei	LOC27206181	-0.588	LOC111600095	-0.51	FBgn0260934	par-1
AG	D.simulans	D.hydei	LOC6736351	-0.458	LOC111592452	-0.582	FBgn0261243	Psa
AG	D.simulans	D.hydei	LOC6739860	-0.834	LOC111596530	-0.874	FBgn0261260	mgl
AG	D.simulans	D.hydei	LOC27208679	-0.338	LOC111596026	-0.512	FBgn0261274	Ero1L
AG	D.simulans	D.hydei	LOC6735118	-0.592	LOC111602313	-0.599	FBgn0261477	slim
AG	D.simulans	D.hydei	LOC6725491	-0.76	LOC111603125	-0.862	FBgn0261549	rdgA
AG	D.simulans	D.hydei	LOC6736502	0.573	LOC111602893	0.443	FBgn0261602	RpL8
AG	D.simulans	D.hydei	LOC6729921	-0.969	LOC111601491	-0.621	FBgn0261618	larp
AG	D.simulans	D.hydei	LOC6732580	-0.961	LOC111603519	-1.27	FBgn0261671	tweek
AG	D.simulans	D.hydei	LOC6731051	-0.759	LOC111599449	-0.59	FBgn0261836	Msp300
AG	D.simulans	D.hydei	LOC6732145	-0.677	LOC111592925	-0.556	FBgn0262160	CG9932
AG	D.simulans	D.hydei	LOC6729781	-1.14	LOC111600626	-0.794	FBgn0262473	Tl
AG	D.simulans	D.hydei	LOC6737305	-0.574	LOC111605174	-0.576	FBgn0262508	CG43078
AG	D.simulans	D.hydei	LOC6738699	-1.06	LOC111605062	-0.593	FBgn0262517	Ltn1
AG	D.simulans	D.hydei	LOC6728866	-0.755	LOC111601416	-0.605	FBgn0262614	pyd
AG	D.simulans	D.hydei	LOC6735970	-0.782	LOC111600141	-0.675	FBgn0263006	SERCA
AG	D.simulans	D.hydei	LOC6734929	-0.696	LOC111600561	-0.604	FBgn0263197	Patronin
AG	D.simulans	D.hydei	LOC6729749	-0.52	LOC111596097	-0.775	FBgn0263289	scrib
AG	D.simulans	D.hydei	LOC6726723	-0.559	LOC111600856	-0.96	FBgn0263346	smash
AG	D.simulans	D.hydei	LOC6735686	-0.652	LOC111593759	-0.67	FBgn0013272	Gp150
AG	D.simulans	D.hydei	LOC6735712	-1.23	LOC111600541	-0.958	FBgn0003175	px
AG	D.simulans	D.hydei	LOC6735975	0.632	LOC111600092	0.44	FBgn0034936	Stoml2
AG	D.simulans	D.hydei	LOC6736081	0.668	LOC111604087	0.52	FBgn0035020	CG13585
AG	D.simulans	D.hydei	LOC6736095	0.743	LOC111604154	0.569	FBgn0035032	ATPsynF
AG	D.simulans	D.hydei	LOC6734433	-0.92	LOC111601040	-0.841	FBgn0035142	Hipk
AG	D.simulans	D.hydei	LOC6740503	-0.67	LOC111601016	-0.826	FBgn0035132	mthl10
AG	D.simulans	D.hydei	LOC6736254	-0.541	LOC111598684	-0.646	FBgn0035162	Sf3b3
AG	D.simulans	D.hydei	LOC6738216	-0.552	LOC111595345	-0.618	FBgn0263599	Brr2
AG	D.simulans	D.hydei	LOC27206479	-0.467	LOC111602661	-1.82	FBgn0263782	Hmgcr
AG	D.simulans	D.hydei	LOC6734120	-0.792	LOC111599657	-0.622	FBgn0264560	garz
AG	D.simulans	D.hydei	LOC6736723	-0.543	LOC111596035	-0.585	FBgn0264693	ens
AG	D.simulans	D.hydei	LOC6734657	-0.818	LOC111599949	-0.598	FBgn0265991	Zasp52
AG	D.simulans	D.hydei	LOC6729974	-0.548	LOC111603562	-0.595	FBgn0265998	Doa
AG	D.simulans	D.hydei	LOC6735911	-0.827	LOC111603845	-0.583	FBgn0266377	Pde8
AG	D.simulans	D.hydei	LOC6733171	-0.616	LOC111600887	-0.582	FBgn0266580	Gp210
AG	D.simulans	D.hydei	LOC6728648	-0.889	LOC111601777	-0.631	FBgn0266717	Bruce
AG	D.simulans	D.hydei	LOC6728055	-0.494	LOC111602008	-0.966	FBgn0266756	btsz
AG	D.simulans	D.hydei	LOC6729424	-0.453	LOC111593341	-0.612	FBgn0266758	Esyt2
AG	D.simulans	D.hydei	LOC6734812	-0.374	LOC111592497	-0.767	FBgn0267002	unc-104
AG	D.simulans	D.hydei	LOC6728706	-0.784	LOC111596799	-0.757	FBgn0267336	Glut4EF
AG	D.simulans	D.hydei	LOC6740188	0.478	LOC111605618	0.618	FBgn0283471	wupA
AG	D.simulans	D.hydei	LOC6735083	-0.841	LOC111597712	-0.912	FBgn0285917	sbb
AG	D.simulans	D.hydei	LOC6731242	-0.699	LOC111598786	-0.597	FBgn0286898	Tango1
AG	D.simulans	D.hydei	LOC6730406	-0.406	LOC111596002	-0.877	FBgn0288229	CG3164
AG	D.simulans	D.hydei	LOC6736317	-0.743	LOC111595387	-0.607	FBgn0035207	Herc4
AG	D.simulans	D.hydei	LOC6736350	-0.466	LOC111592448	-0.709	FBgn0011204	cue
AG	D.simulans	D.hydei	LOC6736393	-0.574	LOC111592858	-0.776	FBgn0027594	drpr
AG	D.simulans	D.hydei	LOC6736511	-0.822	LOC111602882	-0.571	FBgn0035357	MEP-1
AG	D.simulans	D.hydei	LOC6736591	-0.632	LOC111598466	-0.556	FBgn0001233	Hsp83
AG	D.simulans	D.hydei	LOC6736632	-1.02	LOC111602903	-1	FBgn0004167	kst
AG	D.simulans	D.hydei	LOC6736671	-0.697	LOC111601595	-0.752	FBgn0004875	enc
AG	D.simulans	D.hydei	LOC6725695	-0.527	LOC111605158	-0.696	FBgn0004370	Ptp10D
AG	D.simulans	D.hydei	LOC6725696	-0.417	LOC111605115	-0.565	FBgn0014133	bif
AG	D.simulans	D.hydei	LOC27208778	-0.837	LOC111604622	-0.489	FBgn0052654	Sec16
AG	D.simulans	D.hydei	LOC27209183	-0.494	LOC111605111	-0.565	FBgn0030412	Tomosyn
AG	D.simulans	D.hydei	LOC6740098	1.14	LOC111593421	0.561	FBgn0030433	mRpL49
AG	D.simulans	D.hydei	LOC6725949	0.947	LOC111605121	0.512	FBgn0030572	mRpS25
AG	D.simulans	D.hydei	LOC6726054	-0.855	LOC111596724	-0.751	FBgn0030674	HUWE1
AG	D.simulans	D.hydei	LOC6726174	-1.54	LOC111596536	-0.723	FBgn0027528	goe
AG	D.simulans	D.hydei	LOC27209208	-0.916	LOC111602418	-0.732	FBgn0030869	Socs16D
AG	D.simulans	D.hydei	LOC6738751	-0.411	LOC111604472	-0.617	FBgn0036913	Usp32
AG	D.simulans	D.hydei	LOC6738605	-0.818	LOC111592330	-0.526	FBgn0036816	Indy
AG	D.simulans	D.hydei	LOC6738591	0.789	LOC111593535	0.575	FBgn0036805	Chmp1
AG	D.simulans	D.hydei	LOC6738585	-1.74	LOC111593522	0.933	FBgn0040322	GNBP2
AG	D.simulans	D.hydei	LOC6738520	0.484	LOC111603311	-0.358	FBgn0036762	CG7430
AG	D.simulans	D.hydei	LOC6738490	-0.461	LOC111601065	0.359	FBgn0052177	Ndfip
AG	D.simulans	D.hydei	LOC6738391	-0.924	LOC111594881	-0.653	FBgn0036668	Zcchc7
AG	D.simulans	D.hydei	LOC6738386	-0.583	LOC111605684	-0.43	FBgn0036663	CG9674
AG	D.simulans	D.hydei	LOC6738347	0.594	LOC111597772	0.705	FBgn0036641	Smn
AG	D.simulans	D.hydei	LOC6738333	0.434	LOC111604673	0.564	FBgn0027080	TyrRS
AG	D.simulans	D.hydei	LOC6738215	1.37	LOC111595347	0.698	FBgn0036547	CG17032
AG	D.simulans	D.hydei	LOC6737948	0.738	LOC111595108	0.767	FBgn0036356	CG10222
AG	D.simulans	D.hydei	LOC6737808	0.793	LOC111598748	0.818	FBgn0036277	CG10418
AG	D.simulans	D.hydei	LOC6737815	0.341	LOC111598752	-0.449	FBgn0052103	SCaMC
AG	D.simulans	D.hydei	LOC6737782	-0.64	LOC111605199	-0.747	FBgn0013997	Nrx-IV
AG	D.simulans	D.hydei	LOC6737778	0.431	LOC111605197	0.525	FBgn0011455	ND-SGDH
AG	D.simulans	D.hydei	LOC6737627	0.731	LOC111604469	0.5	FBgn0036135	mRpL2
AG	D.simulans	D.hydei	LOC6737628	0.596	LOC111604468	0.536	FBgn0036136	Ufd1
AG	D.simulans	D.hydei	LOC6737488	-0.58	LOC111598681	-0.885	FBgn0036043	Ae2
AG	D.simulans	D.hydei	LOC6737476	-0.684	LOC111595288	-0.636	FBgn0045823	vsg
AG	D.simulans	D.hydei	LOC6737482	0.462	LOC111598678	0.559	FBgn0019644	ATPsynB
AG	D.simulans	D.hydei	LOC6737466	-0.694	LOC111603701	-0.98	FBgn0016081	fry
AG	D.simulans	D.hydei	LOC6737436	-1.07	LOC111605674	-0.877	FBgn0036004	Jarid2
AG	D.simulans	D.hydei	LOC6737189	-0.595	LOC111603041	-0.48	FBgn0024187	syd
AG	D.simulans	D.hydei	LOC6737172	0.515	LOC111595087	0.41	FBgn0035811	Mcad
AG	D.simulans	D.hydei	LOC6730936	-1	LOC111602174	-0.817	FBgn0000547	ed
AG	D.simulans	D.hydei	LOC6730864	-0.339	LOC111595012	-0.489	FBgn0031534	Snx1
AG	D.simulans	D.hydei	LOC6730827	0.757	LOC111599171	-0.597	FBgn0011648	Mad
AG	D.simulans	D.hydei	LOC6730825	0.626	LOC111599157	0.579	FBgn0031505	ND-B14.5B
AG	D.simulans	D.hydei	LOC6730794	-0.823	LOC111593171	-0.614	FBgn0041111	lilli
AG	D.simulans	D.hydei	LOC6730753	-0.556	LOC111596104	-0.469	FBgn0031449	CG31689
AG	D.simulans	D.hydei	LOC6730715	-0.654	LOC111599355	-0.372	FBgn000049

## Sheet: Table S6
Table S6: Three way DE genes expressed in the AG.
D. melanogaster	D. melanogaster logFC	D. simulans	D.simulans logFC	D.hydei	D.hydei logFC	Symbol	D.melanogaster gene name
FBgn0026787	-0.592771	LOC6730402	-0.742233	LOC111596005	-0.656693	Nhe1	Na+/H+ hydrogen exchanger 1
FBgn0020294	-0.657412	LOC6738946	-0.971489	LOC111597461	-1.08189	ko	knockout
FBgn0027570	-1.2657	LOC6726725	1.76874	LOC111600829	-0.743565	Nep2	Neprilysin 2
FBgn0037548	-1.12102	LOC6728989	0.682018	LOC111605452	0.800454	CG7900	CG7900
FBgn0039970	-0.820307	LOC6733156	0.360674	LOC111594098	-0.491748	CG17508	CG17508
FBgn0003274	0.713428	LOC6734793	0.58335	LOC111595986	0.566429	RpLP2	Ribosomal protein LP2
FBgn0033624	0.846725	LOC6739383	0.443588	LOC111592129	0.690948	CG12384	CG12384
FBgn0023213	-1.0413	LOC27207557	-0.843183	LOC111598134	-0.655865	eIF4G1	eukaryotic translation initiation factor 4G1
FBgn0039936	-0.848966	LOC6724730	-0.738925	LOC111594135	-0.512162	Gyf	Gigyf
FBgn0052423	-0.824427	LOC6736860	-0.632713	LOC111601742	-0.631273	shep	alan shepard
FBgn0014396	-1.25139	LOC6730875	-1.08671	LOC111602356	-0.860948	tim	timeless
FBgn0035132	-0.71018	LOC6740503	-0.670446	LOC111601016	-0.82584	mthl10	methuselah-like 10
FBgn0263782	-0.57367	LOC27206479	-0.467099	LOC111602661	-1.81871	Hmgcr	HMG Coenzyme A reductase
FBgn0266758	0.806862	LOC6729424	-0.452995	LOC111593341	-0.612495	Esyt2	Extended synaptotagmin-like protein 2

## Sheet: Table S7
Table S6: Shared Directionality for DE genes
Species 1	Species 2	Species 3	Tissue	Shared DE Genes at p ≤ 0.1	Maine > Panama	Panama > Maine	Mixed	% Same	Percent Shared Directionality	binomial p-value	Species 1	Species 2	Tissue	Species 1+ lfc / Species 2 + lfc	Species 1+ lfc / Species 2 - lfc	Species 1 - lfc / Species 2 + lfc	Species 1 - lfc / Species 2 - lfc	Fisher's Exact Test
D. melanogaster	D.simulans	-	AG	60	33	8	19	0.68	0.642	0.0877738	D. melanogaster	D.simulans	AG	2452	1044	1429	1990	3.00576e-126
D. melanogaster	D.hydei	-	AG	63	35	8	20	0.68	0.611	0.0535463	D. melanogaster	D.hydei	AG	1782	1175	1212	1968	8.59744e-68
D.simulans	D.hydei	-	AG	214	136	59	19	0.91	0.689	4.47175e-15	D.simulans	D.hydei	AG	2220	1097	857	2106	1.2816e-203
D. melanogaster	D.simulans	D.hydei	AG	14	8	2	4	0.71	0.468	0.0404147	-
D. melanogaster	D.simulans	-	Testis	3	1	0	2	0.33	0.469	0.396719	D. melanogaster	D.simulans	Testis	1989	2506	2199	2161	6.127408e-09
D. melanogaster	D.hydei	-	Testis	1	0	0	1	0	0.473	0.527	D. melanogaster	D.hydei	Testis	1935	2129	2180	1934	1.26822e-06
D.simulans	D.hydei	-	Testis	25	10	6	9	0.64	0.495	0.0566981	D.simulans	D.hydei	Testis	1879	1854	2208	2110	0.4745629
D. melanogaster	D.simulans	D.hydei	Testis	0	0	0	0	NA	NA	NA	-

## Sheet: Table S8
Table S6: logFC correlations between species
Species 1	Species 2	Tissue	Spearman's Rho	p-value
D. melanogaster	D.simulans	AG	0.402103	4.28403e-267
D. melanogaster	D.hydei	AG	0.25568	3.41773e-92
D.simulans	D.hydei	AG	0.455472	2.40E-319
D. melanogaster	D.simulans	Testis	-0.0761745	7.099e-13
D. melanogaster	D.hydei	Testis	-0.0687024	4.993e-10
D.simulans	D.hydei	Testis	-0.00137809	0.9016

## Sheet: Table S9
Table S8: Transcription Factors with Shared DE
Species 1	Species 2	Species 1 ID	Species 1 LogFC	Species 2 ID	Species 2 logFC	Dmel ID	Gene Name
D. simulans	D. hydei	LOC6730467	-0.900452	LOC111599076	-0.736416	FBgn0043364	cbd
D. simulans	D. hydei	LOC6732008	-0.874287	LOC111603788	-0.61229	FBgn0020309	crol
D. simulans	D. hydei	LOC6734016	-1.019	LOC111605418	-0.570479	FBgn0033636	tou
D. simulans	D. hydei	LOC6739371	5.2E-01	LOC111593729	-2.91826	FBgn0001291	Jra
D. simulans	D. hydei	LOC6730875	-1.08671	LOC111602356	-0.860948	FBgn0014396	tim
D. simulans	D. hydei	LOC6734433	-0.920005	LOC111601040	-0.841381	FBgn0035142	Hipk
D. simulans	D. hydei	LOC6728706	-0.784184	LOC111596799	-0.756949	FBgn0267336	Glut4EF
D. simulans	D. hydei	LOC6736511	-0.821552	LOC111602882	-0.570783	FBgn0035357	MEP-1
D. simulans	D. hydei	LOC6730827	7.6E-01	LOC111599171	-0.596759	FBgn0011648	Mad
D. simulans	D. hydei	LOC6730794	-0.822738	LOC111593171	-0.614367	FBgn0041111	lilli
D. melanogaster	D. simulans	FBgn0000015	-0.724881	LOC6727774	-0.647097	FBgn0000015	Abd-B
D. melanogaster	D. simulans	FBgn0026262	-1.96	LOC6739827	-0.504	FBgn0026262	Taf3
D. melanogaster	D. simulans	FBgn0014396	-1.25139	LOC6730875	-1.08671	FBgn0014396	tim
D. melanogaster	D. simulans	FBgn0004396	-0.586059	LOC6738160	-1.06764	FBgn0004396	CrebA
D. melanogaster	D. simulans	FBgn0016694	-0.582444	LOC6737181	-0.699438	FBgn0016694	Pdp1
D. melanogaster	D. hydei	FBgn0014396	-1.25139	LOC111602356	-0.860948	FBgn0014396	tim

## Sheet: Table S10
Table S9: Orthologs of Tissue Biased Genes in D. melanogaster Identified Using FlyAtlas2 Data
Species	Tissue	mean biased logFC	mean not biased logFC	mean biased adj.P.val	mean not biased adj.P.val	DE v. Whole Male	Not DE v. Whole Male
D. melanogaster	AG	-4.36	1.11	0.0128865	0.0426231	483	12205
D. simulans	AG	-4.43	1.29	0.00053463	0.0497216	256	11855
D. hydei	AG	-4.2	1.37	0.027758	0.083702	80	11856
D. melanogaster	Testis	-0.98	1.11	0.055891	0.0481867	2682	10322
D. simulans	Testis	-1.84	1.16	0.00244041	0.041572	1868	10541
D. hydei	Testis	-0.91	0.72	0.0454918	0.0932033	1275	10802

[truncated: 6 more sheets: Table S11, Table S12, Table S13, Table S14, Table S15, Table S16]
